# Supplementary material for: A conspectus on the Canacidae (Diptera) of Brazil
Source: Zookeys. 2012 Jan 5;(162):59–92. doi: 10.3897/zookeys.162.2370 (PMC3253663; doi:10.3897/zookeys.162.2370)
Supplement: XML Treatment for Canacidae [file zookeys.162.2370-treatment1.xml]

<!DOCTYPE tp:taxon-treatment
  PUBLIC "-//TaxonX//DTD Taxonomic Treatment Publishing DTD v0 20100105//EN" "tax-treatment-NSO.dtd">
<tp:taxon-treatment xmlns:tp="http://www.plazi.org/taxpub"><tp:treatment-meta><mixed-citation publication-type="journal"><person-group><name><surname>Mathis</surname><given-names>Wayne N.</given-names></name><name><surname>Marinoni</surname><given-names>Luciane</given-names></name></person-group><article-title>A conspectus on the Canacidae (Diptera) of Brazil</article-title><source>Zookeys</source><day>5</day><month>1</month><year>2012</year><volume>2012</volume><issue>162</issue><fpage>59</fpage><lpage>92</lpage><pub-id pub-id-type="doi">10.3897/zookeys.162.2370</pub-id></mixed-citation></tp:treatment-meta><tp:nomenclature><label>Family</label><tp:taxon-name>
                        <tp:taxon-name-part taxon-name-part-type="family">Canacidae</tp:taxon-name-part>
                    <object-id xmlns:xlink="http://www.w3.org/1999/xlink" xlink:type="simple">http://species-id.net/wiki/Canacidae</object-id>
                    </tp:taxon-name><tp:taxon-authority>Jones</tp:taxon-authority><tp:nomenclature-citation-list><tp:nomenclature-citation><tp:taxon-name>Canacenae</tp:taxon-name><comment><xref ref-type="bibr" rid="B27">Jones 1906</xref>: 170, 198 [as a subfamily of <tp:taxon-name>Ephydridae</tp:taxon-name>, incorrect formation of the family-group name]. Type genus: <italic><tp:taxon-name>Canace</tp:taxon-name></italic> Haliday 1837.</comment></tp:nomenclature-citation><tp:nomenclature-citation><tp:taxon-name>Canaceidae</tp:taxon-name><comment>. <xref ref-type="bibr" rid="B23">Hendel 1916</xref>: 297 [incorrect formation of the family-group name]. <xref ref-type="bibr" rid="B68">Wirth 1951</xref>: 245–275 [revision]; 1975: 1–5 [Neotropical catalog]; 1987: 1079–1083 [North American manual].</comment></tp:nomenclature-citation><tp:nomenclature-citation><tp:taxon-name>Canacidae</tp:taxon-name><comment>. <xref ref-type="bibr" rid="B9">Enderlein 1935</xref>: 235. <xref ref-type="bibr" rid="B35">Mathis 1982</xref>: 1–29 [classification]. <xref ref-type="bibr" rid="B2">Buck 2006</xref>: 391–392 [familial status]. <xref ref-type="bibr" rid="B55">Munari and Mathis 2010</xref>: 1–84 [world catalog].</comment></tp:nomenclature-citation><tp:nomenclature-citation><tp:taxon-name>Tethinidae</tp:taxon-name><comment><xref ref-type="bibr" rid="B23">Hendel 1916</xref>: 297; 1917: 45. Type genus: <italic><tp:taxon-name>Tethina</tp:taxon-name></italic> Haliday. <xref ref-type="bibr" rid="B12">Foster 1976b</xref>: 1–4 [Neotropical catalog]. <xref ref-type="bibr" rid="B41">Mathis and Munari 1996</xref>: 1–27 [world catalog]. <xref ref-type="bibr" rid="B44">McAlpine 2007</xref>: 42 [synonymy].</comment></tp:nomenclature-citation></tp:nomenclature-citation-list></tp:nomenclature><tp:treatment-sec sec-type="Diagnosis"><title>Diagnosis.</title><p> The family <tp:taxon-name>Canacidae</tp:taxon-name>, <italic>sensu lato</italic>, is distinguished from other families of the <tp:taxon-name>Carnoidea</tp:taxon-name> by the following combination of characters: Exclusively or tending to occur in saline habitats (secondarily in freshwater habitats). Minute to moderately small flies, length 0.91–5.0 mm. <italic>Head:</italic> Postocellar setae developed (absent or reduced in some <tp:taxon-name>Canacinae</tp:taxon-name>); dorsal fronto-orbital seta lateroclinate; oral vibrissae weakly differentiated, except for <italic><tp:taxon-name>Dasyrhicnoessa</tp:taxon-name></italic> Hendel species. Arista dorsal. Face sometimes characterized by 2 shiny protuberances laterad to the facial cavity, just above vibrissal pore (<italic><tp:taxon-name>Tethina</tp:taxon-name></italic>, <italic><tp:taxon-name>Pseudorhicnoessa</tp:taxon-name></italic>) or nearby (<italic><tp:taxon-name>Afrotethina</tp:taxon-name></italic>, <italic><tp:taxon-name>Horaismoptera</tp:taxon-name></italic>); face strongly depressed and short (<italic><tp:taxon-name>Dasyrhicnoessa</tp:taxon-name></italic>, <tp:taxon-name>Horaismopterinae</tp:taxon-name>) or with medial carina (<italic><tp:taxon-name>Tethina</tp:taxon-name></italic>) or even distinctly convex (<tp:taxon-name>Canacinae</tp:taxon-name>). Gena bare, except for ventral or nearly ventral row of setae (peristomal setae), or even with a few anaclinate, strong setae (<tp:taxon-name>Canacinae</tp:taxon-name>). Buccal parts generally strongly sclerotized in <tp:taxon-name>Canacinae</tp:taxon-name>. <italic>Thorax:</italic> Precoxal bridge developed. Prescutellar acrostichal setae developed; presutural dorsocentral setae differentiated; anepisternum with 2–3 developed posterior setae, bearing enlarged, dorsally curved seta at posterodorsal corner; usually 1 katepisternal seta present; proepisternal seta developed. Wing generally hyaline, bearing fine, dense microtrichia; subcosta weakened apically, close to vein R<sub>1</sub>; vein A<sub>1</sub> short (except in the sub-Antarctic genus <italic><tp:taxon-name>Apetaenus</tp:taxon-name></italic>); vein A<sub>2</sub> long, present as a fold. <italic>Abdomen:</italic> Pregenital sclerites of male short and fused; male tergite 6 fused with sternite 8, forming a usually symmetrical (except in some species of <italic><tp:taxon-name>Tethina</tp:taxon-name></italic>), pregenital sclerite; male sternite 7 lost; postgonites firmly connected laterally to base of phallapodeme, distinctly anterior to basiphallus; hypandrium forming a sheath or phallic mantle around the postgonite and basiphallus; epandrium bearing 1–2 pairs of surstyli ventrally, sometimes anterior surstylus lacking (<tp:taxon-name>Canacinae</tp:taxon-name>, <italic><tp:taxon-name>Tethina</tp:taxon-name></italic>); posterior surstylus partially articulated or fused with epandrium; inner basal corner of surstylus connected to broad interparameral sclerite; cercus very short to exceptionally developed (<tp:taxon-name>Horaismopterinae</tp:taxon-name>); postabdomen of female more or less telescopically retractile; 2 sclerotized spermathecae variable in shape, below with a narrower<!--PageBreak--> cylindrical extension into the spermathecal duct; cercus subcylindrical to compressed, or even tapered distally, sometimes bearing stout to pointed, spinelike setulae.</p></tp:treatment-sec><tp:treatment-sec sec-type="Discussion"><title>Discussion.</title><p> Our concept of <tp:taxon-name>Canacidae</tp:taxon-name> includes what had been considered as two families, the <tp:taxon-name>Canacidae</tp:taxon-name> and <tp:taxon-name>Tethinidae</tp:taxon-name>. At the familial level, <xref ref-type="bibr" rid="B46">J. F. McAlpine (1989</xref>: 1472) identified five synapomorphies that link <tp:taxon-name>Canacidae</tp:taxon-name> with <tp:taxon-name>Tethinidae</tp:taxon-name> and noted that “...these are clear indications of a sister-group relationship between them ... and may even indicate that they are subgroups of a single family.” Other authors (<xref ref-type="bibr" rid="B26">Hennig 1958</xref>; <xref ref-type="bibr" rid="B18">Griffiths 1972</xref>; <xref ref-type="bibr" rid="B43">McAlpine 1982</xref>; <xref ref-type="bibr" rid="B15">Freidberg 1995</xref>) have also suggested a relationship with the family <tp:taxon-name>Tethinidae</tp:taxon-name>, and <xref ref-type="bibr" rid="B18">Griffiths (1972)</xref> further noted some affinities with the <tp:taxon-name>Chloropidae</tp:taxon-name> and <tp:taxon-name>Milichiidae</tp:taxon-name>. According to J. F. McAlpine’s (1989) cladogram, which included an analysis of 25 characters for the families <tp:taxon-name>Canacidae</tp:taxon-name> and <tp:taxon-name>Tethinidae</tp:taxon-name>, the superfamily <tp:taxon-name>Carnoidea</tp:taxon-name> (= <tp:taxon-name>Chloropoidea</tp:taxon-name>) comprises the families with the following relationships in parenthetic notation: ((<tp:taxon-name>Australimyzidae</tp:taxon-name>, <tp:taxon-name>Braulidae</tp:taxon-name>) <tp:taxon-name>Carnidae</tp:taxon-name>)((<tp:taxon-name>Tethinidae</tp:taxon-name>, <tp:taxon-name>Canacidae</tp:taxon-name>)((<tp:taxon-name>Milichiidae</tp:taxon-name>, <tp:taxon-name>Risidae</tp:taxon-name>) ((<tp:taxon-name>Cryptochetidae</tp:taxon-name>, <tp:taxon-name>Chloropidae</tp:taxon-name>)))).</p><p>More recently, <xref ref-type="bibr" rid="B2">Buck (2006)</xref> and D. K. <xref ref-type="bibr" rid="B44">McAlpine (2007)</xref> provided rather compelling character evidence, substantiating that these two families are closely associated, and more specifically that the <tp:taxon-name>Canacidae</tp:taxon-name> <italic>sensu stricto</italic> are an included lineage within the <tp:taxon-name>Tethinidae</tp:taxon-name>. Thus, not to include the <tp:taxon-name>Canacidae</tp:taxon-name> within the <tp:taxon-name>Tethinidae</tp:taxon-name> would render the <tp:taxon-name>Tethinidae</tp:taxon-name> as a paraphyletic family. Buck and D. K. McAlpine cited ten synapomorphies that corroborate the monophyly of the family <tp:taxon-name>Canacidae</tp:taxon-name> <italic>sensu lato</italic> (the family-group name <tp:taxon-name>Canacidae</tp:taxon-name> is older than <tp:taxon-name>Tethinidae</tp:taxon-name>). These synapomorphies are (only derived state cited): (1) Precoxal bridge present; (2) anepisternum with enlarged, dorsally curved setae at posteroventral corner; (3) vein A<sub>2</sub> long, present as a fold; (4) male sternite 6 reduced and divided medially; (5) male tergite 6 fused with sternite 8, forming a symmetrical pregenital sclerite; (6) male sternite 7 lost; (7) postgonites firmly connected laterally to base of phallapodeme, distinctly anterior to basiphallus; (8) hypandrium forming a sheath or phallic mantle around the postgonite and basiphallus; (9) cuticle of larva with covering of fine spicules, and (10) halobiontic in habitat preference, secondarily in freshwater habitats. <xref ref-type="bibr" rid="B2">Buck (2006)</xref> further suggested that the sister group to <tp:taxon-name>Canacinae</tp:taxon-name> <italic>sensu stricto</italic> is the subfamily <tp:taxon-name>Apetaeninae</tp:taxon-name> and not <tp:taxon-name>Zaleinae</tp:taxon-name> and provided four characters as corroborative evidence for this relationship: (1) antennae broadly separated, inserted more or less on protuberant facial tubercles; (2) clypeus distinctly enlarged and produced anteriorly; (3) prementum distinctly emarginated apically; and (4) tentorial arms of head capsule enormously developed and strongly sclerotized.</p></tp:treatment-sec><tp:treatment-sec sec-type="Key to Subfamilies of Canacidae sensu lato from Brazil"><title>Key to Subfamilies of <tp:taxon-name>Canacidae</tp:taxon-name> sensu lato from Brazil</title><table-wrap content-type="key" position="anchor" orientation="portrait"><table><tbody><tr><td rowspan="1" colspan="1">1</td><td rowspan="1" colspan="1">Frontal orbit with 3–5 major lateroclinate setae, foremost near level of ptilinal fissure, in addition to inner series of 3 or more proclinate-inclinate, shorter setae or setulae; proclinate-inclinate interfrontal setae in 2 distinct series; pair of convergent, often widely spaced, postocellar setae present; if absent then wing with distinct, black spots (<italic><tp:taxon-name>Tethina lusitanica</tp:taxon-name></italic>); costa along marginal cell with a continuous series of closely placed, short, black, anterior spinules, and <!--PageBreak-->no series of longer, widely spaced spines; discal and second basal cells separate; anal cell closed; vein A<sub>1</sub>+CuA<sub>2</sub> (6th longitudinal) not extending distinctly beyond anal cell, even as a sharp fold in membrane</td><td rowspan="1" colspan="1"><tp:taxon-name>Tethininae</tp:taxon-name></td></tr><tr><td rowspan="1" colspan="1">–</td><td rowspan="1" colspan="1">Fronto-orbital setae not arranged as above; if biseriate interfrontal setae present, then either convergent postocellar setae absent or anal cell open distally; other characters variable</td><td rowspan="1" colspan="1">2</td></tr><tr><td rowspan="1" colspan="1">2</td><td rowspan="1" colspan="1">Wing either vestigial, or with long vein A<sub>1</sub>+CuA<sub>2</sub> extended to margin; fronto-orbital setae normally 3, of which middle one is reclinate and further from eye than others; female: syntergite 1+2 longer than rest of abdomen; endemic in the subantarctic archipelagos</td><td rowspan="1" colspan="1"><tp:taxon-name>Apetaeninae</tp:taxon-name> (not yet known from South America)</td></tr><tr><td rowspan="1" colspan="1">–</td><td rowspan="1" colspan="1">Wing normally developed, with vein A<sub>1</sub>+CuA<sub>2 </sub>scarcely extended beyond anal cell; if 3 fronto-orbital setae present, then middle one not farther from eye than others; syntergite 1+2 at most as long as or normally shorter than rest of abdomen; not inhabiting the subantarctic archipelagos</td><td rowspan="1" colspan="1"><tp:taxon-name>Canacinae</tp:taxon-name></td></tr></tbody></table></table-wrap></tp:treatment-sec><tp:taxon-treatment><tp:treatment-meta><mixed-citation publication-type="journal"><person-group><name><surname>Mathis</surname><given-names>Wayne N.</given-names></name><name><surname>Marinoni</surname><given-names>Luciane</given-names></name></person-group><article-title>A conspectus on the Canacidae (Diptera) of Brazil</article-title><source>Zookeys</source><day>5</day><month>1</month><year>2012</year><volume>2012</volume><issue>162</issue><fpage>59</fpage><lpage>92</lpage><pub-id pub-id-type="doi">10.3897/zookeys.162.2370</pub-id></mixed-citation></tp:treatment-meta><tp:nomenclature><label>Subfamily</label><tp:taxon-name>
                            <tp:taxon-name-part taxon-name-part-type="subfamily">Canacinae</tp:taxon-name-part>
                        <object-id xmlns:xlink="http://www.w3.org/1999/xlink" xlink:type="simple">http://species-id.net/wiki/Canacinae</object-id>
                        </tp:taxon-name><tp:nomenclature-citation-list><tp:nomenclature-citation><tp:taxon-name>Canaceinae</tp:taxon-name><comment>. <xref ref-type="bibr" rid="B22">Hendel 1913</xref>: 93 [as a subfamily of <tp:taxon-name>Ephydridae</tp:taxon-name>, incorrect formation of the subfamily-group name].</comment></tp:nomenclature-citation><tp:nomenclature-citation><tp:taxon-name>Canacinae</tp:taxon-name><comment>. <xref ref-type="bibr" rid="B8">Enderlein 1914</xref>: 326 [as a subfamily of <tp:taxon-name>Ephydridae</tp:taxon-name>]. <xref ref-type="bibr" rid="B33">Malloch 1933</xref>: 4 [as a subfamily of <tp:taxon-name>Ephydridae</tp:taxon-name>]. <xref ref-type="bibr" rid="B35">Mathis 1982</xref>: 2 [as a subfamily of <tp:taxon-name>Canacidae</tp:taxon-name>, phylogeny]. <xref ref-type="bibr" rid="B44">McAlpine 2007</xref>: 43 [review, diagnosis, status]. <xref ref-type="bibr" rid="B55">Munari and Mathis 2010</xref>: 11–27 [world catalog].</comment></tp:nomenclature-citation></tp:nomenclature-citation-list></tp:nomenclature><tp:treatment-sec sec-type="Diagnosis"><title>Diagnosis.</title><p> Adult. Minute to moderately large surf flies, body length 1.60–5.00 mm; blackish, brownish, yellowish, or gray, often invested with whitish to grayish microtomentum. <italic>Head:</italic> Antennae broadly separated, inserted more or less on protuberant facial tubercles; subcranial cavity large; 3–5 lateroclinate fronto-orbital setae. Face slightly convex to concave; setae usually sparse except for mesoclinate vibrissal seta; vibrissal angle unmodified; clypeus prominent, enlarged, wide. Gena high, bearing 1–4 dorsoclinate genal setae. Subcranial cavity enlarged; labella short, nongeniculate; prementum short, broad, deeply incised distally, distinctly emarginated apically; tentorial arms of head capsule enormously developed and strongly sclerotized. <italic>Thorax:</italic> Mesonotum with 4 or more dorsocentral setae. Wing usually hyaline; C extended to M and with subcostal break only; Sc complete and separate from R<sub>1</sub> almost to its apex; cells br, bm, dm, and cup complete; A<sub>1</sub> short. Precoxal bridge present. <italic>Abdomen:</italic> Male tergites 1–6 exposed; spiracles 1–6 in posteroventral portion of tergite, spiracle 7 also in tergite 6; terminalia symmetrical; surstylus fused with epandrium; hypandrium usually with lateral arms extended above aedeagus, fused into posteriorly directed process; aedeagus relatively short; cercus usually weak. Female cerci well sclerotized, long, approximate,<!--PageBreak--> bearing a strong apical seta, sometimes preceded by similar but smaller setae; ventral wall of genital chamber with V- or ring-shaped sclerite; spermathecae 2.</p><p>Egg. Simple, ovoid; with microscopic reticulations.</p><p>Third-instar larval length 5–6 mm; tapered anteriorly and posteriorly from about 4th abdominal segment and terminated posteriorly in a slender retractable respiratory tube. Abdominal segments 2–7 with creeping welts. Prothoracic spiracle a slender retractable filament. Posterior spiracles with 3 oval spiracular openings arranged with longitudinal axis at slightly less than right angles to adjacent opening; each spiracular plate with 4 tufts of interspiracular setae. Cephalopharyngeal skeleton with ventral cornu truncate, appearing broken at apical margin; mandibles approximate anteriorly, separated posteriorly by small V-shaped accessory oral sclerite; anterior ventrolateral extensions of tentoropharyngeal sclerite narrowly fused with ventral bridge of hypopharynx; parastomal bars prominent, united by a thin fenestrated epipharyngeal sclerite.</p><p>Puparium. Brown, similar in size and form to third-instar larva, rather spindle-shaped, curved at each end; integumental spinules more prominent than on larva and anterior respiratory processes fully extended.</p></tp:treatment-sec><tp:treatment-sec sec-type="Biology"><title>Biology.</title><p> All <tp:taxon-name>Canacinae</tp:taxon-name> from the New World occur in intertidal habitats and are sometimes called surf flies. Although the natural history of the subfamily is poorly known, the larvae and adults are probably grazers on algae or are saprophytic in both saline and freshwater habitats. In Brazil, all species of the subfamily <tp:taxon-name>Canacinae</tp:taxon-name> occur in the littoral biotic region.</p></tp:treatment-sec><tp:treatment-sec sec-type="Discussion"><title>Discussion.</title><p> Adult of <tp:taxon-name>Canacinae</tp:taxon-name> are similar and sometimes confused with shore flies (<tp:taxon-name>Ephydridae</tp:taxon-name>) and most species described in the 19<sup>th</sup> century were placed in the <tp:taxon-name>Ephydridae</tp:taxon-name>. Canacids are distinguished by the wing venation (cells bm and cup complete) and by the additional abdominal segments (5 in ephydrid males, 6 in canacids), which in females terminate as an elongate and fused epiproct+cercus that bears enlarged, apical setae.</p><p>The <tp:taxon-name>Canacinae</tp:taxon-name> now include 122 valid species that are placed in 11 genera (<xref ref-type="bibr" rid="B68">Wirth 1951</xref>; <xref ref-type="bibr" rid="B38">Mathis 1992</xref>; <xref ref-type="bibr" rid="B55">Munari and Mathis 2010</xref>). The New World fauna comprises five genera and 35 species (<xref ref-type="bibr" rid="B69">Wirth 1965</xref>, 1975, 1987; <xref ref-type="bibr" rid="B38">Mathis 1992</xref>). No fossils are known. Mathis’ catalog (1992) included all species then known plus references to papers containing keys and illustrations. The recent catalog of <xref ref-type="bibr" rid="B55">Munari and Mathis (2010)</xref> is a complete updating, including keys to all known genera. In the New World, <xref ref-type="bibr" rid="B37">Mathis (1989</xref>, 1997) reviewed the surf-fly fauna for the Caribbean and Gulf of Mexico.</p><p><xref ref-type="bibr" rid="B35">Mathis (1982)</xref> proposed a classification for the <tp:taxon-name>Canacinae</tp:taxon-name> <italic>sensu stricto</italic> that should be revised. The subfamily includes two tribes, <tp:taxon-name>Canacini</tp:taxon-name> and <tp:taxon-name>Nocticanacini</tp:taxon-name>. The <tp:taxon-name>Canacini</tp:taxon-name> are represented in the New World by a single genus, <italic><tp:taxon-name>Canacea</tp:taxon-name></italic> Cresson, which belongs to the subtribe <tp:taxon-name>Dynomiellina</tp:taxon-name>. The <tp:taxon-name>Nocticanacini</tp:taxon-name> are represented by three genera in the New World, <italic><tp:taxon-name>Canaceoides</tp:taxon-name></italic> Cresson, <italic><tp:taxon-name>Nocticanace</tp:taxon-name></italic>, and <italic><tp:taxon-name>Paracanace</tp:taxon-name></italic>. <italic><tp:taxon-name>Procanace</tp:taxon-name></italic>, the fifth New World genus, was initially placed in <tp:taxon-name>Nocticanacini</tp:taxon-name>, but it is now evident that this genus is the sister group to all other genera of the subfamily <tp:taxon-name>Canacinae</tp:taxon-name>.</p></tp:treatment-sec><tp:treatment-sec sec-type="Key to Genera of Canacinae from Brazil"><title>Key to Genera of <tp:taxon-name>Canacinae</tp:taxon-name> from Brazil</title><table-wrap content-type="key" position="anchor" orientation="portrait"><table><tbody><tr><td rowspan="1" colspan="1">1</td><td rowspan="1" colspan="1">Interfrontal setae absent, although anterior 1/3 of frons occasionally with scattered setulae</td><td rowspan="1" colspan="1"><italic><tp:taxon-name>Procanace</tp:taxon-name></italic> Hendel</td></tr><tr><td rowspan="1" colspan="1">-</td><td rowspan="1" colspan="1">Interfrontal setae present, 1 or more pairs in additional to any setulae</td><td rowspan="1" colspan="1">2</td></tr><tr><td rowspan="1" colspan="1">2</td><td rowspan="1" colspan="1">One interfrontal seta present; postocellar setae either much reduced or  lacking</td><td rowspan="1" colspan="1"><italic><tp:taxon-name>Nocticanace</tp:taxon-name></italic> Malloch</td></tr><tr><td rowspan="1" colspan="1">-</td><td rowspan="1" colspan="1">Two interfrontal setae present; postocellar setae well developed, proclinate and slightly divergent</td><td rowspan="1" colspan="1"><italic><tp:taxon-name>Paracanace</tp:taxon-name></italic> Mathis and Wirth</td></tr></tbody></table></table-wrap></tp:treatment-sec><tp:taxon-treatment><tp:treatment-meta><mixed-citation publication-type="journal"><person-group><name><surname>Mathis</surname><given-names>Wayne N.</given-names></name><name><surname>Marinoni</surname><given-names>Luciane</given-names></name></person-group><article-title>A conspectus on the Canacidae (Diptera) of Brazil</article-title><source>Zookeys</source><day>5</day><month>1</month><year>2012</year><volume>2012</volume><issue>162</issue><fpage>59</fpage><lpage>92</lpage><pub-id pub-id-type="doi">10.3897/zookeys.162.2370</pub-id></mixed-citation></tp:treatment-meta><tp:nomenclature><label>Genus</label><tp:taxon-name>
                                <tp:taxon-name-part taxon-name-part-type="genus">Nocticanace</tp:taxon-name-part>
                            <object-id xmlns:xlink="http://www.w3.org/1999/xlink" xlink:type="simple">http://species-id.net/wiki/Nocticanace</object-id>
                            </tp:taxon-name><tp:taxon-authority>Malloch (35 species worldwide; 2 from Brazil)</tp:taxon-authority><tp:nomenclature-citation-list><tp:nomenclature-citation><tp:taxon-name>Nocticanace</tp:taxon-name><comment><xref ref-type="bibr" rid="B33">Malloch 1933</xref>: 4. Type species: <italic><tp:taxon-name>Nocticanace peculiaris</tp:taxon-name></italic> Malloch, by original designation. <xref ref-type="bibr" rid="B68">Wirth 1951</xref>: 269–274 [revision]; 1975: 2–3 [Neotropical catalog]. <xref ref-type="bibr" rid="B55">Munari and Mathis 2010</xref>: 20–24 [world catalog].</comment></tp:nomenclature-citation></tp:nomenclature-citation-list></tp:nomenclature><tp:treatment-sec sec-type="Diagnosis"><title>Diagnosis.</title><p> Small to medium-sized beach flies, body length 1.80–3.70 mm; general coloration grayish black to black. <italic>Head:</italic> Interfrontal setae 1 pair; postocellar setae either absent or much reduced, less than 1/4 length of ocellar setae; ocelli arranged to form an isosceles triangle, distance between posterior ocelli greater than that between either posterior ocellus and the anterior ocellus. Two-3 long dorsoclinate genal setae; anteroclinate genal setae moderately well developed, at least 1/2 length of larger dorsoclinate genal setae. Epistomal margin sinuous; clypeus low, width subequal to length of antenna. Palpus grayish black, bearing 1 to several long setae, each seta 2–3 times greatest width of palpus. <italic>Thorax:</italic> Anepisternum with scattered setulae; proepisternal seta absent; katepisternal seta present, well developed. Legs entirely dark colored, grayish black; forefemur bearing 4–6 long and evenly spaced setae along posteroventral margin, length of setae at least equal to and usually greater than width of femur.</p></tp:treatment-sec><tp:treatment-sec sec-type="Discussion"><title>Discussion.</title><p> This is the most species-rich genus of surf flies (<tp:taxon-name>Canacinae</tp:taxon-name>; 35 species) and has greatest species diversity in the Old World (<xref ref-type="bibr" rid="B38">Mathis 1992</xref>). The New World fauna now comprises 14 species. The species known from Brazil belong to the <italic>pacifica</italic>, and <italic>galapagensis</italic> groups.</p></tp:treatment-sec><tp:treatment-sec sec-type="Annotated Key to Species Groups of the Genus Nocticanace"><title>Annotated Key to Species Groups of the Genus <tp:taxon-name>Nocticanace</tp:taxon-name></title><table-wrap content-type="key" position="anchor" orientation="portrait"><table><tbody><tr><td rowspan="1" colspan="1">1</td><td rowspan="1" colspan="1">Anterior notopleural seta absent</td><td rowspan="1" colspan="1">2</td></tr><tr><td rowspan="1" colspan="1">–</td><td rowspan="1" colspan="1">Anterior notopleural seta present</td><td rowspan="1" colspan="1">3</td></tr><tr><td rowspan="1" colspan="1">2</td><td rowspan="1" colspan="1">Apical scutellar setae distinctly dorsoclinate</td><td rowspan="1" colspan="1">the <italic>pacifica</italic> group [20 species; New World (Brazil) and Old World (Pacific and Indian Oceans, especially Oceania)]</td><!--PageBreak--></tr><tr><td rowspan="1" colspan="1">–</td><td rowspan="1" colspan="1">Apical scutellar setae straight to very slightly curved dorsally</td><td rowspan="1" colspan="1">the <italic>texensis</italic> group [4 species; Caribbean, Gulf of Mexico and southeastern United States; revised by <xref ref-type="bibr" rid="B37">Mathis 1989</xref>: 594–599]</td></tr><tr><td rowspan="1" colspan="1">3</td><td rowspan="1" colspan="1">Length of apical section of vein CuA<sub>1</sub> twice or more length of crossvein dm-cu</td><td rowspan="1" colspan="1">the <italic>galapagensis</italic> group [9 species; Galápagos Islands, Brazil (Paraná, São Paulo), and southwestern North America]</td></tr><tr><td rowspan="1" colspan="1">–</td><td rowspan="1" colspan="1">Length of apical section of vein CuA<sub>1</sub> subequal to length of crossvein dm-cu</td><td rowspan="1" colspan="1">4</td></tr><tr><td rowspan="1" colspan="1">4</td><td rowspan="1" colspan="1">Apical scutellar setae distinctly dorsoclinate</td><td rowspan="1" colspan="1">the <italic>ashlocki</italic> group [1 species, <italic><tp:taxon-name>Nocticanace ashlocki</tp:taxon-name></italic> Wirth; Galápagos Islands]</td></tr><tr><td rowspan="1" colspan="1">–</td><td rowspan="1" colspan="1">Apical scutellar setae not dorsoclinate</td><td rowspan="1" colspan="1">the <italic>chilensis</italic> group [1 species, <italic><tp:taxon-name>Nocticanace chilensis</tp:taxon-name></italic> (Cresson); Chile (there are numerous undescribed species in this group)]</td></tr></tbody></table></table-wrap></tp:treatment-sec><tp:treatment-sec sec-type="The pacifica Group"><title>The pacifica Group</title><p><bold>Diagnosis.</bold> Coloration generally dark, grayish brown to grayish black but with exceptions (<italic><tp:taxon-name>Nocticanace flavipalpis</tp:taxon-name></italic> and <italic><tp:taxon-name>Nocticanace litorea</tp:taxon-name></italic>: lighter, with some tan coloration on the body and legs extensively yellowish). <italic>Head:</italic> 2 large, dorsoclinate, genal setae. <italic>Thorax:</italic> Acrostichal setulae absent; apical scutellar setae distinctly dorsoclinate; anterior notopleural seta absent; proepisternal seta(e) present; anepisternum with scattered setulae; katepisternal seta present. Legs usually entirely dark, grayish brown to black (<italic><tp:taxon-name>Nocticanace flavilpalpis</tp:taxon-name></italic> and <italic><tp:taxon-name>Nocticanace littorea</tp:taxon-name></italic> are exceptions with yellowish legs); forefemur with 4–6 long and evenly spaced setae along posteroventral margin, length greater than width of femur; midfemur of male lacking a comblike row of setae; hindtibia lacking spinelike setae apically. Wing with length of apical section of vein CuA<sub>1</sub> long, about twice length of crossvein dm-cu; vein M index 0.44.</p><sec sec-type="treatments"><title/><tp:taxon-treatment><tp:treatment-meta><mixed-citation publication-type="journal"><person-group><name><surname>Mathis</surname><given-names>Wayne N.</given-names></name><name><surname>Marinoni</surname><given-names>Luciane</given-names></name></person-group><article-title>A conspectus on the Canacidae (Diptera) of Brazil</article-title><source>Zookeys</source><day>5</day><month>1</month><year>2012</year><volume>2012</volume><issue>162</issue><fpage>59</fpage><lpage>92</lpage><pub-id pub-id-type="doi">10.3897/zookeys.162.2370</pub-id></mixed-citation></tp:treatment-meta><tp:nomenclature><tp:taxon-name>
                                        <tp:taxon-name-part taxon-name-part-type="genus">Nocticanace</tp:taxon-name-part>
                                        <tp:taxon-name-part taxon-name-part-type="species">packhamorum</tp:taxon-name-part>
                                    <object-id xmlns:xlink="http://www.w3.org/1999/xlink" xlink:type="simple">urn:lsid:zoobank.org:act:47F40DBB-80C5-4D20-B07D-256F39CFA758</object-id>
                                    <object-id xmlns:xlink="http://www.w3.org/1999/xlink" xlink:type="simple">http://species-id.net/wiki/Nocticanace_packhamorum</object-id>
                                    </tp:taxon-name><tp:taxon-authority>Mathis &amp; Marinoni</tp:taxon-authority><tp:taxon-status xmlns:xlink="http://www.w3.org/1999/xlink" xlink:type="simple">sp. n.</tp:taxon-status><xref ref-type="fig" rid="F1">Figs 1–2</xref></tp:nomenclature><tp:treatment-sec sec-type="Diagnosis"><title>Diagnosis.</title><p> As in species group diagnosis with the following additions: Small to moderately small beach flies, body length 1.85–2.45 mm, of the <italic>pacifica</italic> group (see key to species groups). <italic>Head:</italic> Coloration of face and gena lighter, mostly whitish gray. Palpus yellowish gray to gray. <italic>Thorax:</italic> Brown coloration of mesonotum extended laterally and ventrally to about dorsum of notopleuron, thereafter gradually becoming more whitish gray with some very faint greenish tinges. Pleural areas mostly whitish gray. Legs concolorous, mostly gray to blackish gray; dorsum of femur and to a lesser extent tibia somewhat microtomentose, lightly grayish; tarsi black. <italic>Abdomen:</italic> Dorsum mostly grayish; median portion of each tergite with some brownish-purplish coloration, lateral margins often faintly bluish gray. Male terminalia (<xref ref-type="fig" rid="F1">Figs 1–2</xref>): Surstylus deeply cleft <!--PageBreak-->ventrally, with a distinct anterior and posterior lobe; anterior lobe moderately slender and long, in lateral view with posterior margin angulate, moderately rounded apically, in posterior with medial surface bearing numerous, prominent, setulae along most of margin, medial portion in posterior view rectangular, apical 1/3 abruptly narrowed; posterior lobe in posterior view narrowed sub-basally, thereafter ventrally slightly expanded to form a broadly rounded apex, in posterior view with short setulae along medial surface apically.</p><fig id="F1" position="float" orientation="portrait"><label>Figures 1–2.</label><caption><p> <italic><tp:taxon-name>Nocticanace packhamorum</tp:taxon-name></italic> <bold>1</bold> epandrium, posterior view <bold>2</bold> same, left lateral view.</p></caption><graphic xmlns:xlink="http://www.w3.org/1999/xlink" xlink:href="ZooKeys-162-059-g001.jpg" position="float" orientation="portrait" xlink:type="simple"/></fig></tp:treatment-sec><tp:treatment-sec sec-type="Type material"><title>Type material.</title><p> The holotype male is labeled <bold>“BRAZIL.</bold> S[anta]. Catarina: Barra Velha (<named-content xmlns:xlink="http://www.w3.org/1999/xlink" content-type="dwc:verbatimCoordinates" xlink:type="simple">26°38'S, 48°40.9'W</named-content>; beach), 29 Apr 2010[,] D. &amp; W. N. Mathis/USNM ENT 00118070 [plastic bar code label]/HOLOTYPE ♂ <italic><tp:taxon-name>Nocticanace packhamorum</tp:taxon-name></italic> Mathis &amp; Marinoni, DZUP [red].<bold>”</bold>The holotype is double mounted (minuten in a block of plastic), is in excellent condition, and is deposited in DZUP. Seventeen paratypes (13♂, 4♀; DZUP, USNM) bear the same label data as the holotype.</p></tp:treatment-sec><tp:treatment-sec sec-type="Distribution"><title>Distribution.</title><p> <italic>Neotropical:</italic> Brazil (Santa Catarina).</p></tp:treatment-sec><tp:treatment-sec sec-type="Etymology"><title>Etymology.</title><p> The specific epithet, <italic>packhamorum</italic>, is a Latin genitive patronym to recognize and honor Dean and Ieda Packham, who guided us to the type locality and offered hospitality.</p><!--PageBreak--></tp:treatment-sec><tp:treatment-sec sec-type="Remarks"><title>Remarks.</title><p> Finding a species of the <italic>pacifica</italic> group along the Atlantic beaches of southern Brazil was unanticipated.</p></tp:treatment-sec></tp:taxon-treatment></sec></tp:treatment-sec><tp:treatment-sec sec-type="The galapagensis Group"><title>The galapagensis Group</title><p><bold>Diagnosis.</bold> <italic>Thorax:</italic> Acrostichal setae lacking; apical scutellar setae nearly straight in lateral view, slightly convergent in dorsal view, but not distinctly curved dorsally; anterior notopleural seta present but weaker than posterior seta; proepisternal seta(e) present; midfemur of male lacking comblike row of setae; hind basitarsomere lacking spinelike basoventral setae. Wing with length of apical section of vein CuA<sub>1</sub> long, length nearly twice that of crossvein dm-cu; M vein index 0.42–0.49.</p><p><bold>Discussion.</bold> The <italic>galapagensis</italic> group now comprises nine species with the addition of the new species described below. Previously, there were eight species (<italic><tp:taxon-name>Nocticanace arnaudi</tp:taxon-name></italic> Wirth, <italic><tp:taxon-name>Nocticanace cancer</tp:taxon-name></italic> Wirth, <italic><tp:taxon-name>Nocticanace curioi</tp:taxon-name></italic> Wirth, <italic><tp:taxon-name>Nocticanace darwini</tp:taxon-name></italic> Wirth, <italic><tp:taxon-name>Nocticanace galapagensis</tp:taxon-name></italic> (Curran), <italic><tp:taxon-name>Nocticanace scapanius</tp:taxon-name></italic> Wirth, <italic><tp:taxon-name>Nocticanace spinicosta</tp:taxon-name></italic> Wirth, and <italic><tp:taxon-name>Nocticanace usingeri</tp:taxon-name></italic> Wirth) that were only known from the Galápagos Archipelago and southwestern Nearctic Region. The discovery of <italic><tp:taxon-name>Nocticanace austra</tp:taxon-name></italic> from southern Brazil is a major range extension for this species group and perhaps indicates a more extensive distribution in southern South America for the group. Better sampling in southern South America is urgently needed to test this possibility.</p><sec sec-type="treatments"><title/><tp:taxon-treatment><tp:treatment-meta><mixed-citation publication-type="journal"><person-group><name><surname>Mathis</surname><given-names>Wayne N.</given-names></name><name><surname>Marinoni</surname><given-names>Luciane</given-names></name></person-group><article-title>A conspectus on the Canacidae (Diptera) of Brazil</article-title><source>Zookeys</source><day>5</day><month>1</month><year>2012</year><volume>2012</volume><issue>162</issue><fpage>59</fpage><lpage>92</lpage><pub-id pub-id-type="doi">10.3897/zookeys.162.2370</pub-id></mixed-citation></tp:treatment-meta><tp:nomenclature><tp:taxon-name>
                                        <tp:taxon-name-part taxon-name-part-type="genus">Nocticanace</tp:taxon-name-part>
                                        <tp:taxon-name-part taxon-name-part-type="species">austra</tp:taxon-name-part>
                                    <object-id xmlns:xlink="http://www.w3.org/1999/xlink" xlink:type="simple">urn:lsid:zoobank.org:act:8852F673-4335-4CB4-B99A-A53F9E0F250B</object-id>
                                    <object-id xmlns:xlink="http://www.w3.org/1999/xlink" xlink:type="simple">http://species-id.net/wiki/Nocticanace_austra</object-id>
                                    </tp:taxon-name><tp:taxon-authority>Mathis &amp; Marinoni</tp:taxon-authority><tp:taxon-status xmlns:xlink="http://www.w3.org/1999/xlink" xlink:type="simple">sp. n.</tp:taxon-status><xref ref-type="fig" rid="F2">Figs 3–6</xref></tp:nomenclature><tp:treatment-sec sec-type="Diagnosis"><title>Diagnosis.</title><p> As in the species group diagnosis with the following additions: Small to moderately small beach flies, body length 1.80–2.40 mm, of the <italic>galapagensis</italic> group (see key to species groups). <italic>Head</italic> (<xref ref-type="fig" rid="F2">Figs 3–4</xref>): 3 large dorsoclinate and 1 inclinate genal setae. <italic>Thorax:</italic> Scutellar disc with 1 pair of setae, apical scutellar setae very shallowly curved, not distinctly oriented dorsally compared with lateral scutellar setae. Legs generally gray, with basitarsomeres blackish gray dorsally. <italic>Abdomen:</italic> Tergites generally gray or slightly brownish gray medially. Male terminalia as follows (<xref ref-type="fig" rid="F2">Figs 5–6</xref>): Epandrium in posterior view bearing long setulae on dorsal half, with medial projection at level of dorsal 1/3 from each lateral arm, forming a cercal cavity, but cerci not evident; medial margin thereafter ventrally forming a wide cavity that narrows ventrally because of medially directly surstyli; surstylus broadly attached or fused to ventral margin of epandrium, in lateral view only slightly narrower than ventral portion of epandrium, essentially an extension of epandrium, slightly swollen posteroventrally, bearing numerous short setulae along posterior margin, ventral margin shallowly bifurcate, forming posterior and anterior lobes, posterior lobe slightly shorter than anterior lobe, gently <!--PageBreak-->rounded; anterior lobe more robustly developed than posterior lobe, bluntly rounded to truncate apically, very slightly produced anteroventrally as a shallow, obtuse, point, in posterior view with posterior lobe of surstylus extended medially, pointed apically, anterior lobe more broadly developed apically.</p><fig id="F2" position="float" orientation="portrait"><label>Figures 3–6.</label><caption><p> <italic><tp:taxon-name>Nocticanace austra</tp:taxon-name></italic> <bold>3</bold> head, anterior view <bold>4</bold> same, lateral view <bold>5</bold> epandrium, posterior view <bold>6</bold> same, left lateral view.</p></caption><graphic xmlns:xlink="http://www.w3.org/1999/xlink" xlink:href="ZooKeys-162-059-g002.jpg" position="float" orientation="portrait" xlink:type="simple"/></fig></tp:treatment-sec><tp:treatment-sec sec-type="Type material"><title>Type material.</title><p> The holotype male is labeled <bold>“BRAZIL.</bold> São Paulo: Praia do Estaleiro (<named-content xmlns:xlink="http://www.w3.org/1999/xlink" content-type="dwc:verbatimCoordinates" xlink:type="simple">23°20.5'S, 44°53'W</named-content>; beach), 30Mar2010[,] D. &amp; W. N. Mathis/USNM<!--PageBreak--> ENT 00118071 [plastic bar code label]/HOLOTYPE ♂ <italic><tp:taxon-name>Nocticanace austra</tp:taxon-name></italic> Mathis &amp; Marinoni, DZUP [red].<bold>”</bold> The holotype is double mounted (minuten in a block of plastic), is in excellent condition, and is deposited in DZUP. Five paratypes (4♂, 1♀; DZUP, USNM) bear the same label data as the holotype.</p><p>Other Specimens examined from Brazil. <italic>PARANÁ.</italic> Matinhos (N.; <named-content xmlns:xlink="http://www.w3.org/1999/xlink" content-type="dwc:verbatimCoordinates" xlink:type="simple">25°46.4'S, 48°30.8'W</named-content>; 3 m; beach/estuary), 9 Apr 2010, D. and W. N. Mathis (1♂; USNM); Paranaguá (Rio Itiberê; <named-content xmlns:xlink="http://www.w3.org/1999/xlink" content-type="dwc:verbatimCoordinates" xlink:type="simple">25°31.4'S, 48°30.3'W</named-content>; 3 m), 23 Jan 2010, D. and W. N. Mathis (1♀; DZUP).</p></tp:treatment-sec><tp:treatment-sec sec-type="Distribution"><title>Distribution.</title><p> <italic>Neotropical:</italic> Brazil (Paraná, São Paulo).</p><p><bold>Etymology.</bold> The specific epithet, <italic>austra</italic>, is of Latin derivation and means southern, referring to the distribution of this species in the Southern Hemisphere.</p></tp:treatment-sec><tp:treatment-sec sec-type="Remarks"><title>Remarks.</title><p> This species differs from congeners in the <italic>galapagos</italic> group in structures of the male terminalia, especially the shape of the surstylus (see figures and description above). The surstylus has a shallow, ventral bifurcation, somewhat like <italic><tp:taxon-name>Nocticanace wirthi</tp:taxon-name></italic>, but is more narrowly developed, like <italic><tp:taxon-name>Nocticanace panamensis</tp:taxon-name></italic>. The anteroventral surstylar lobe is slightly longer than the posterior lobe.</p></tp:treatment-sec></tp:taxon-treatment></sec></tp:treatment-sec></tp:taxon-treatment><tp:taxon-treatment><tp:treatment-meta><mixed-citation publication-type="journal"><person-group><name><surname>Mathis</surname><given-names>Wayne N.</given-names></name><name><surname>Marinoni</surname><given-names>Luciane</given-names></name></person-group><article-title>A conspectus on the Canacidae (Diptera) of Brazil</article-title><source>Zookeys</source><day>5</day><month>1</month><year>2012</year><volume>2012</volume><issue>162</issue><fpage>59</fpage><lpage>92</lpage><pub-id pub-id-type="doi">10.3897/zookeys.162.2370</pub-id></mixed-citation></tp:treatment-meta><tp:nomenclature><label>Genus</label><tp:taxon-name>
                                <tp:taxon-name-part taxon-name-part-type="genus">Paracanace</tp:taxon-name-part>
                            <object-id xmlns:xlink="http://www.w3.org/1999/xlink" xlink:type="simple">http://species-id.net/wiki/Paracanace</object-id>
                            </tp:taxon-name><tp:taxon-authority>Mathis and Wirth (8 species in the New World; 1 from Brazil)</tp:taxon-authority><tp:nomenclature-citation-list><tp:nomenclature-citation><tp:taxon-name>Paracanace</tp:taxon-name><comment><xref ref-type="bibr" rid="B42">Mathis and Wirth 1978</xref>: 524. Type species: <italic><tp:taxon-name>Paracanace hoguei</tp:taxon-name></italic><xref ref-type="bibr" rid="B42">Mathis and Wirth 1978</xref>, by original designation. <xref ref-type="bibr" rid="B37">Mathis 1989</xref>: 600–603 [review of Caribbean and nearby fauna]; 1992: 10 [world catalog]; 1997: 140–148 [review of <italic>hoguei</italic> group]. <xref ref-type="bibr" rid="B55">Munari and Mathis 2010</xref>: 24–24 [world catalog].</comment></tp:nomenclature-citation><tp:nomenclature-citation><tp:taxon-name>Canace</tp:taxon-name><comment>, in part, of authors. Wirth 1975: 1 [Neotropical catalog].</comment></tp:nomenclature-citation></tp:nomenclature-citation-list></tp:nomenclature><tp:treatment-sec sec-type="Diagnosis"><title>Diagnosis.</title><p> Small to moderately small beach flies, body length 1.40–2.60 mm; generally densely microtomentose, gray, with face and gena usually whitish gray, frons light brown, mesonotum with some brown coloration. <italic>Head:</italic> Interfrontal setae 2; postocellar seta well developed, proclinate and very slightly divergent, subequal in length to interfrontal setae; ocelli arranged in isosceles triangle, with greater distance between posterior ocelli. Two to 3 large dorsoclinate genal setae; anteroclinate genal seta well developed, subequal in length to larger dorsoclinate genal setae; epistomal margin sinuous; clypeus low, width more than 4× height; palpus yellowish. <italic>Thorax:</italic> Mesonotum darker than pleural areas, usually light to blackish brown, becoming lighter laterally. Acrostichal setulae in 2–4 irregular rows, with a distinctly larger prescutellar pair; scutellar disc lacking setulae; apical scutellar setae not oriented dorsally; anterior notopleural seta usually present (very weak or absent in one species); proepisternal seta(e) present; anepisternum with scattered setulae; katepisternal seta present. Femora and tibiae gray to blackish gray; tarsomeres yellow to dark brown, apical 2–3 tarsomeres darker; midfemur of male bearing comblike row of setae along posteroventral surface; midtibia bearing short evenly spaced setulae along ventral surface; hindtibia lacking <!--PageBreak-->spinelike setae apically. Wing with length of apical section of vein CuA<sub>1</sub> twice or more that of crossvein dm-cu; M vein ratio 0.35–0.45. <italic>Abdomen:</italic> Male terminalia: Surstylus a simple, narrow, posteriorly shallowly curved, setulose process extended from ventral margin of epandrium.</p></tp:treatment-sec><tp:treatment-sec sec-type="Discussion"><title>Discussion.</title><p> Like <italic><tp:taxon-name>Canacea</tp:taxon-name></italic>, all of the described species of <italic><tp:taxon-name>Paracanace</tp:taxon-name></italic> occur in the New World, with primarily tropical or subtropical distributions (<xref ref-type="bibr" rid="B42">Mathis and Wirth 1978</xref>).</p><p>Although two species groups are recognized in the key to species within <italic><tp:taxon-name>Paracanace</tp:taxon-name></italic>, adhering to the cladogram for the species of this genus (<xref ref-type="bibr" rid="B42">Mathis and Wirth 1978</xref>: 535), these groups are mostly for convenience and no phylogenetic signal should be attributed.</p></tp:treatment-sec><tp:treatment-sec sec-type="Key to Species of Paracanace"><title>Key to Species of <tp:taxon-name>Paracanace</tp:taxon-name></title><table-wrap content-type="key" position="anchor" orientation="portrait"><table><tbody><tr><td rowspan="1" colspan="1">1</td><td rowspan="1" colspan="1">Costal vein between humeral crossvein and subcostal break bearing a row of long spinelike setae, setal length subequal or greater than width of 1st costal cell (the <italic>hoguei</italic> group)</td><td rowspan="1" colspan="1">2</td></tr><tr><td rowspan="1" colspan="1">–</td><td rowspan="1" colspan="1">Setae along anterior margin of wing much shorter, not more than 1/2 width of 1st costal cell (the <italic>maritima</italic> group)</td><td rowspan="1" colspan="1">5</td></tr><tr><td rowspan="1" colspan="1">2</td><td rowspan="1" colspan="1">Three subequal dorsoclinate genal setae</td><td rowspan="1" colspan="1">3</td></tr><tr><td rowspan="1" colspan="1">–</td><td rowspan="1" colspan="1">Middle dorsoclinate genal seta about 1/2 length of setae on either side</td><td rowspan="1" colspan="1">4</td></tr><tr><td rowspan="1" colspan="1">3</td><td rowspan="1" colspan="1">Acrostichal setulae in about 2 rows; surstylus broadly spatulate in lateral view, anteroventral angle very broadly rounded, posteroventral angle relatively broadly projected medially as an acutely pointed process; anterior margin of surstylus bearing distinct row of long setulae (Puerto Rico)</td><td rowspan="1" colspan="1"><italic><tp:taxon-name>Paracanace wirthi</tp:taxon-name></italic> Mathis</td></tr><tr><td rowspan="1" colspan="1">–</td><td rowspan="1" colspan="1">Acrostichal setulae in about 4 rows; surstylus narrow in lateral view, digitiform, slightly angulate; anterior margin of surstylus with few setulae, these not as long as those along posterior margin (Costa Rica: Cocos Islands)</td><td rowspan="1" colspan="1"><italic><tp:taxon-name>Paracanace hoguei</tp:taxon-name></italic> Mathis &amp; Wirth</td></tr><tr><td rowspan="1" colspan="1">4</td><td rowspan="1" colspan="1">Surstylus relatively narrow in lateral view, appearing slipperlike, anterior margin slightly swollen and broadly rounded, tapered ventrally to broadly rounded, ventral margin; posterior margin of surstylus lacking distinct row of longer setulae; posteroventral angle of surstylus noticeably produced apically (widespread in Caribbean)</td><td rowspan="1" colspan="1"><italic><tp:taxon-name>Paracanace aicen</tp:taxon-name></italic> Mathis &amp; Wirth</td></tr><tr><td rowspan="1" colspan="1">–</td><td rowspan="1" colspan="1">Surstylus in lateral view broad on distal 1/2, especially evident in lateral view; ventral, surstylar margin broadly truncate in lateral and posterior views; posterior margin of surstylus bearing distinct row of longer setae (Jamaica)</td><td rowspan="1" colspan="1"><italic><tp:taxon-name>Paracanace lebam</tp:taxon-name></italic> Mathis &amp; Wirth</td></tr><tr><td rowspan="1" colspan="1">5</td><td rowspan="1" colspan="1">Fore- and midfemora of male with row of about 20 long, white setae along proximal ½ of posteroventral margin; surstylus with sub-basal anterior lobe setose and constricted before apical enlargement (Galápagos Islands)</td><td rowspan="1" colspan="1"><italic><tp:taxon-name>Paracanace maritima</tp:taxon-name></italic> (Wirth)</td><!--PageBreak--></tr><tr><td rowspan="1" colspan="1">–</td><td rowspan="1" colspan="1">Fore- and midfemora of male with not more than 10 long, white setae along posteroventral margin at base; surstylus simple, lacking anterior setose lobe or sub-basal constriction</td><td rowspan="1" colspan="1">6</td></tr><tr><td rowspan="1" colspan="1">6</td><td rowspan="1" colspan="1">Tarsi mostly dark, concolorous with tibiae (Galápagos Islands)</td><td rowspan="1" colspan="1"><italic><tp:taxon-name>Paracanace cavagnaroi</tp:taxon-name></italic> (Wirth)</td></tr><tr><td rowspan="1" colspan="1">–</td><td rowspan="1" colspan="1">Tarsi mostly pale, yellowish, especially basitarsomere of hindleg</td><td rowspan="1" colspan="1">7</td></tr><tr><td rowspan="1" colspan="1">7</td><td rowspan="1" colspan="1">Surstylus slender, angulate, length about 3X width (Brazil)</td><td rowspan="1" colspan="1"><italic><tp:taxon-name>Paracanace oliveirai</tp:taxon-name></italic> (Wirth)</td></tr><tr><td rowspan="1" colspan="1">–</td><td rowspan="1" colspan="1">Surstylus broad, truncate ventrally, length not more than twice width, posteroventral angle slightly produced (Panama)</td><td rowspan="1" colspan="1"><italic><tp:taxon-name>Paracanace blantoni</tp:taxon-name></italic> (Wirth)</td></tr></tbody></table></table-wrap></tp:treatment-sec><tp:taxon-treatment><tp:treatment-meta><mixed-citation publication-type="journal"><person-group><name><surname>Mathis</surname><given-names>Wayne N.</given-names></name><name><surname>Marinoni</surname><given-names>Luciane</given-names></name></person-group><article-title>A conspectus on the Canacidae (Diptera) of Brazil</article-title><source>Zookeys</source><day>5</day><month>1</month><year>2012</year><volume>2012</volume><issue>162</issue><fpage>59</fpage><lpage>92</lpage><pub-id pub-id-type="doi">10.3897/zookeys.162.2370</pub-id></mixed-citation></tp:treatment-meta><tp:nomenclature><tp:taxon-name>
                                    <tp:taxon-name-part taxon-name-part-type="genus">Paracanace</tp:taxon-name-part>
                                    <tp:taxon-name-part taxon-name-part-type="species">oliveirai</tp:taxon-name-part>
                                <object-id xmlns:xlink="http://www.w3.org/1999/xlink" xlink:type="simple">http://species-id.net/wiki/Paracanace_oliveirai</object-id>
                                </tp:taxon-name><tp:taxon-authority>(Wirth)</tp:taxon-authority><xref ref-type="fig" rid="F3">Fig. 8</xref><tp:nomenclature-citation-list><tp:nomenclature-citation><tp:taxon-name>Canace oliveirai</tp:taxon-name><comment> Wirth 1956: 164. [Brazil. Rio de Janeiro: Ilha Guaiba, Baia de Sepetiba (<named-content xmlns:xlink="http://www.w3.org/1999/xlink" content-type="dwc:verbatimCoordinates" xlink:type="simple">22°58.3'S, 43°52.6'W</named-content>); HT ♂, FIOC]; 1975: 1 [Neotropical catalog].</comment></tp:nomenclature-citation><tp:nomenclature-citation><tp:taxon-name>Paracanace oliveirai</tp:taxon-name><comment>. <xref ref-type="bibr" rid="B42">Mathis and Wirth 1978</xref>: 524 [generic combination, key], 527 [key]. <xref ref-type="bibr" rid="B38">Mathis 1992</xref>: 10 [world catalog]. <xref ref-type="bibr" rid="B55">Munari and Mathis 2010</xref>: 24 [world catalog].</comment></tp:nomenclature-citation></tp:nomenclature-citation-list></tp:nomenclature><tp:treatment-sec sec-type="Diagnosis"><title>Diagnosis.</title><p> This species is similar to other species of the <italic>maritima</italic> group but can be distinguished from other congeners by the following combination of characters: As in generic descriptions and key to species with the following details: Generally appearing setulose, although less so than <italic><tp:taxon-name>Paracanace maritima</tp:taxon-name></italic>; body length 1.54–2.05 mm. <italic>Head:</italic> Frons moderately densely golden brown to brownish tan microtomentose; face microtomentose, mostly silvery white, with some faint grayish blue near middle; gena similar in coloration and vestiture to face but more silvery white, with some gray adjacent to anteroventral margin of eye; middle dorsoclinate genal seta subequal in length to setae on either side. <italic>Thorax:</italic> Mesonotum tan to brown, becoming more grayish brown toward lateral margins and posteriorly; acrostichal setulae in 2 rows, posterior pair longer; scutellum gray; pleural area pale gray with some faint bluish coloration. Wing evenly faintly infumate, pale grayish brown; spinelike setulae along costal margin short, length less than half width of 1st costal cell; costal vein ratio 0.13–0.20; M vein ratio 0.37–0.40. Femora and tibiae gray with some darker coloration dorsally; basal 3 tarsomeres yellow, apical 2 yellowish brown to brown; long setae along posteroventral margin of forefemur with apical 1–2 black, others pale. <italic>Abdomen:</italic> Generally gray, dorsum darker, somewhat shiny, with faint metallic reflections, lateral margins dull. Male terminalia (<xref ref-type="fig" rid="F3">Fig. 8</xref>): surstylus pale colored, especially apical half, yellowish orange to pale yellow; surstylus subrectangular in lateral view, oriented posteroventrally, ventral margin broadly and shallowly rounded, not pointed, with posteroventral and anteroventral angles relatively similar, posterior margin in posterior view with shallow <!--PageBreak-->swelling subapically, posteroventral portion projected medially, setulae along anterior and posterior margins small and indistinct.</p><fig id="F3" position="float" orientation="portrait"><label>Figure 7–8.</label><caption><p> <italic><tp:taxon-name>Paracanace</tp:taxon-name></italic> species <bold>7</bold> <italic><tp:taxon-name>Paracanace aicen</tp:taxon-name></italic>, epandrium, cerci and surstylus, lateral view <bold>8</bold> <italic><tp:taxon-name>Paracanace oliveirai</tp:taxon-name></italic>, epandrium, cerci and surstylus, lateral view</p></caption><graphic xmlns:xlink="http://www.w3.org/1999/xlink" xlink:href="ZooKeys-162-059-g003.jpg" position="float" orientation="portrait" xlink:type="simple"/></fig></tp:treatment-sec><tp:treatment-sec sec-type="Specimens examined from Brazil"><title>Specimens examined from Brazil.</title><p> <italic>PARANÁ.</italic> Antonina (<named-content xmlns:xlink="http://www.w3.org/1999/xlink" content-type="dwc:verbatimCoordinates" xlink:type="simple">25°28.4'S, 48°40.9'W</named-content>; beach/mangal), 3 Feb-9 Apr 2010, D. and W. N. Mathis (21♂, 4♀; DZUP, USNM); Antonina (<named-content xmlns:xlink="http://www.w3.org/1999/xlink" content-type="dwc:verbatimCoordinates" xlink:type="simple">25°27.1'S, 48°41.1'W</named-content>; beach; Ponta da Pita), 3–15 Feb 2010, D. and W. N. Mathis (1♂, 1♀; DZUP, USNM); Prainha (5 km S Matinhos; <named-content xmlns:xlink="http://www.w3.org/1999/xlink" content-type="dwc:verbatimCoordinates" xlink:type="simple">25°51.2'S, 48°33.6'W</named-content>; beach), 15 Nov 2010, D. and W. N. Mathis (1♂; USNM).</p><p><italic>RIO DE JANEIRO.</italic> Ilha da Marambaia (<named-content xmlns:xlink="http://www.w3.org/1999/xlink" content-type="dwc:verbatimCoordinates" xlink:type="simple">23°3.6'S, 43°59.1'W</named-content>), 4 Sep 2000, D. and W. N. Mathis (14♂, 6♀; USNM).</p></tp:treatment-sec><tp:treatment-sec sec-type="Distribution"><title>Distribution.</title><p> <italic>Neotropical:</italic> Brazil (Paraná, Rio de Janeiro).</p><!--PageBreak--></tp:treatment-sec><tp:treatment-sec sec-type="Remarks"><title>Remarks.</title><p> This species is similar and evidently closely related to <italic><tp:taxon-name>Paracanace aicen</tp:taxon-name></italic> Mathis and Wirth from the West Indies, and these two species have been confused. Wirth’s original description and illustration of <italic><tp:taxon-name>Paracanace oliveirai</tp:taxon-name></italic>, for example, included specimens of both species in the type series, and Wirth’s illustration, which is based on a specimen from the Dominican Republic, is actually <italic><tp:taxon-name>Paracanace aicen</tp:taxon-name></italic> (<xref ref-type="fig" rid="F3">Fig. 7</xref>), not <italic><tp:taxon-name>Paracanace oliveirai</tp:taxon-name></italic> (<xref ref-type="fig" rid="F3">Fig. 8</xref>). Because these two species have been confused, we present here comparable lateral views of the respective epandrium, surstylus, and cercus for both species to facilitate their identification. The illustration of <italic><tp:taxon-name>Paracanace oliveirai</tp:taxon-name></italic> is the first for that species. Please note that the lateral view of the fused surstylus of <italic><tp:taxon-name>Paracanace oliveirai</tp:taxon-name></italic> (<xref ref-type="fig" rid="F3">Fig. 8</xref>) is more rectangular than the more elliptical shape of the comparable structure of <italic><tp:taxon-name>Paracanace aicen</tp:taxon-name></italic> (<xref ref-type="fig" rid="F3">Fig. 7</xref>)</p></tp:treatment-sec></tp:taxon-treatment></tp:taxon-treatment><tp:taxon-treatment><tp:treatment-meta><mixed-citation publication-type="journal"><person-group><name><surname>Mathis</surname><given-names>Wayne N.</given-names></name><name><surname>Marinoni</surname><given-names>Luciane</given-names></name></person-group><article-title>A conspectus on the Canacidae (Diptera) of Brazil</article-title><source>Zookeys</source><day>5</day><month>1</month><year>2012</year><volume>2012</volume><issue>162</issue><fpage>59</fpage><lpage>92</lpage><pub-id pub-id-type="doi">10.3897/zookeys.162.2370</pub-id></mixed-citation></tp:treatment-meta><tp:nomenclature><label>Genus</label><tp:taxon-name>
                                <tp:taxon-name-part taxon-name-part-type="genus">Procanace</tp:taxon-name-part>
                            <object-id xmlns:xlink="http://www.w3.org/1999/xlink" xlink:type="simple">http://species-id.net/wiki/Procanace</object-id>
                            </tp:taxon-name><tp:taxon-authority>Hendel (30 species worldwide; 1 from Brazil)</tp:taxon-authority><tp:nomenclature-citation-list><tp:nomenclature-citation><tp:taxon-name>Procanace</tp:taxon-name><comment><xref ref-type="bibr" rid="B22">Hendel 1913</xref>: 93. Type species: <italic><tp:taxon-name>Procanace grisescens</tp:taxon-name></italic> Hendel, by original designation. <xref ref-type="bibr" rid="B36">Mathis 1988</xref>: 329–333 [first record of genus from Western Hemisphere]. <xref ref-type="bibr" rid="B55">Munari and Mathis 2010</xref>: 25–27 [world catalog].</comment></tp:nomenclature-citation></tp:nomenclature-citation-list></tp:nomenclature><tp:treatment-sec sec-type="Diagnosis"><title>Diagnosis.</title><p> General coloration whitish gray, olivaceous, to blackish brown. <italic>Head:</italic> Interfrontal setae absent, but with a few setulae inserted anteriorly; fronto-orbital setae 3; ocelli arranged to form equilateral or isosceles triangle, if isosceles, the greater distance is between posterior ocelli. Arista pubescent over entire length. Two large dorsoclinate genal setae; anteroclinate genal seta moderately well developed. Palpus not bearing long setae. Epistomal margin, in lateral view, more or less horizontal. <italic>Thorax:</italic> Acrostichal setae, especially a prescutellar pair of large setae, usually lacking (setulae present in species of the <italic>williamsi</italic> group); scutellar disc lacking setae (1–2 pairs of scutellar disc setulae occur in <italic><tp:taxon-name>Procanace nakazatoi</tp:taxon-name></italic> Miyagi of the <italic>williamsi</italic> group); 2 pairs of marginal scutellar setae, apical pair not dorsoclinate; anterior and posterior notopleural setae present, length of both subequal; anepisternum with scattered setulae. Katepisternal seta usually present (lacking in species of the <italic>grisescens</italic> group). Hindtibia lacking spine-like setae apically. <italic>Abdomen:</italic> Male genitalia as follows: Epandrium in posterior view wider than high; cerci reduced, poorly sclerotized; surstylus with an anterior and posterior lobe, the latter larger, sometimes markedly so and shape unique to species.</p></tp:treatment-sec><tp:treatment-sec sec-type="Discussion"><title>Discussion.</title><p> <xref ref-type="bibr" rid="B36">Mathis (1988)</xref> first reported the occurrence of <italic><tp:taxon-name>Procanace</tp:taxon-name></italic> in the New World from specimens collected along the tidal shores of the Potomac River in Virginia. This species is now known from coastal habitats on Bermuda and from Virginia south through the West Indies to Brazil. Whether this species is adventive to the New World is unknown but likely.</p><p>The only species known from the New World is <italic><tp:taxon-name>Procanace dianneae</tp:taxon-name></italic>, which is in the <italic>cressoni</italic> group of <italic><tp:taxon-name>Procanace</tp:taxon-name></italic> (<xref ref-type="bibr" rid="B36">Mathis 1988</xref>). The <italic>cressoni</italic> group is diagnosed by the following combination of external characters: <italic>Head:</italic> Postocellar setae present, subequal to length <!--PageBreak-->of ocellar seta; clypeus low, width at least 4X height; palpus yellowish. <italic>Thorax:</italic> Acrostichal setulae lacking; proepisternal seta(e) present; katepisternal seta present.</p></tp:treatment-sec><tp:taxon-treatment><tp:treatment-meta><mixed-citation publication-type="journal"><person-group><name><surname>Mathis</surname><given-names>Wayne N.</given-names></name><name><surname>Marinoni</surname><given-names>Luciane</given-names></name></person-group><article-title>A conspectus on the Canacidae (Diptera) of Brazil</article-title><source>Zookeys</source><day>5</day><month>1</month><year>2012</year><volume>2012</volume><issue>162</issue><fpage>59</fpage><lpage>92</lpage><pub-id pub-id-type="doi">10.3897/zookeys.162.2370</pub-id></mixed-citation></tp:treatment-meta><tp:nomenclature><tp:taxon-name>
                                    <tp:taxon-name-part taxon-name-part-type="genus">Procanace</tp:taxon-name-part>
                                    <tp:taxon-name-part taxon-name-part-type="species">dianneae</tp:taxon-name-part>
                                <object-id xmlns:xlink="http://www.w3.org/1999/xlink" xlink:type="simple">http://species-id.net/wiki/Procanace_dianneae</object-id>
                                </tp:taxon-name><tp:taxon-authority>Mathis</tp:taxon-authority><xref ref-type="fig" rid="F4">Figs 9–11</xref><tp:nomenclature-citation-list><tp:nomenclature-citation><tp:taxon-name>Procanace dianneae</tp:taxon-name><comment><xref ref-type="bibr" rid="B36">Mathis 1988</xref>: 330 [United States. Virginia. Westmoreland: Westmoreland State Park (banks of Potomac River); figs. of ♂ terminalia; HT ♂; USNM]; 1989: 606–607 [review]; 1992: 11 [world catalog]. <xref ref-type="bibr" rid="B55">Munari and Mathis 2010</xref>: 25 [world catalog].</comment></tp:nomenclature-citation></tp:nomenclature-citation-list></tp:nomenclature><tp:treatment-sec sec-type="Diagnosis"><title>Diagnosis.</title><p> Externally this species is very similar to those of the <italic>cressoni</italic> group, and we are tentatively placing it in that group. It differs from the two species of that group, <italic><tp:taxon-name>Procanace cressoni</tp:taxon-name></italic> Wirth and <italic><tp:taxon-name>Procanace taiwanensis</tp:taxon-name></italic> Delfinado, as well as other congeners by the following combination of characters: Moderately small to medium-sized beach flies, body length 2.00–3.10 mm; general coloration whitish gray, olivaceous to brown, scutum darker. <italic>Head:</italic> Postocellar setae well developed, subequal in length to ocellar setae; clypeus low, height 1/4 width; palpus yellowish. <italic>Thorax:</italic> Scutum mostly bluish black, sparsely microtomentose, scutum densely microtomentose, brown; proepisternal seta present, pale; katepisternal seta present; acrostichal setae absent. <italic>Abdomen:</italic> Unicolorous, olivaceous gray with some faint brownish coloration. Male abdomen as follows: Sternite 4 (<xref ref-type="fig" rid="F4">Fig. 11</xref>) narrowly rectangular, over 2X as long as wide; sternite 5 (<xref ref-type="fig" rid="F4">Fig. 11</xref>) wider than long, width of anterior margin subequal to that of sternite 4, becoming wider posteriorly, lateral margins irregular, widest at posterior margin, bearing a short process posterolaterally; epandrium wider than high in posterior view, bearing numerous setae, in lateral view (<xref ref-type="fig" rid="F4">Fig. 10</xref>) posterodorsal margin broadly rounded, ventral margin nearly flat, anterior margin nearly straight except for anteroventral prong and irregular dorsal 1/3; surstylus (<xref ref-type="fig" rid="F4">Figs 9–10</xref>) as 2 processes, anterior one much smaller, digitiform, bearing several setulae preapically and apically, posterior process much larger, length nearly equal to that of epandrium and equally as wide, in lateral view with posterior margin irregularly arched, anteroventral process very angulate in lateral view and spatulate in posterior view.</p><fig id="F4" position="float" orientation="portrait"><label>Figures 9–11.</label><caption><p> <italic><tp:taxon-name>Procanace dianneae</tp:taxon-name></italic> <bold>9</bold> surstyli, posterior view <bold>10</bold> epandrium and surstylus, lateral view <bold>11</bold> sternites <bold>4</bold> and <bold>5</bold> ventral view.</p></caption><graphic xmlns:xlink="http://www.w3.org/1999/xlink" xlink:href="ZooKeys-162-059-g004.jpg" position="float" orientation="portrait" xlink:type="simple"/></fig></tp:treatment-sec><tp:treatment-sec sec-type="Specimens examined from Brazil"><title>Specimens examined from Brazil.</title><p> <italic>PARANÁ.</italic> Antonina (<named-content xmlns:xlink="http://www.w3.org/1999/xlink" content-type="dwc:verbatimCoordinates" xlink:type="simple">25°27.1'S, 48°41.1'W</named-content>; beach; Ponta da Pita), 3 Feb 2010, D. and W. N. Mathis (3♂; DZUP, USNM); Antonina (<named-content xmlns:xlink="http://www.w3.org/1999/xlink" content-type="dwc:verbatimCoordinates" xlink:type="simple">25°28.4'S, 48°40.9'W</named-content>; beach/mangal), 3 Feb-14 Nov 2010, D. and W. N. Mathis (13♂, 4♀; DZUP, USNM); Paranaguá (Rio Itiberê; <named-content xmlns:xlink="http://www.w3.org/1999/xlink" content-type="dwc:verbatimCoordinates" xlink:type="simple">25°31.4'S, 48°30.3'W</named-content>; 3 m), 23 Jan 2010, D. and W. N. Mathis (4♂, 2♀; DZUP, USNM).</p><p><italic>RIO DE JANEIRO.</italic> Ilha da Marambaia (<named-content xmlns:xlink="http://www.w3.org/1999/xlink" content-type="dwc:verbatimCoordinates" xlink:type="simple">23°3.6'S, 43°59.1'W</named-content>), 4 Sep 2000, D. and W. N. Mathis (11♂, 3♀; USNM).</p><p><italic>SÃO PAULO.</italic> Ubatuba, Praia do Estaleiro (<named-content xmlns:xlink="http://www.w3.org/1999/xlink" content-type="dwc:verbatimCoordinates" xlink:type="simple">23°20.5'S, 44°53'W</named-content>; beach), 30 Mar 2010, D. and W. N. Mathis (6♂, 1♀; DZUP, USNM).</p><!--PageBreak--></tp:treatment-sec><tp:treatment-sec sec-type="Distribution"><title>Distribution.</title><p> <italic>Nearctic:</italic> Bermuda, United States (Alabama, Delaware, Florida, Maryland, Mississippi, North Carolina, South Carolina, Virginia). <italic>Neotropical:</italic> Brazil (Paraná, Rio de Janeiro, São Paulo), West Indies (Cuba).</p></tp:treatment-sec><tp:treatment-sec sec-type="Natural History"><title>Natural History.</title><p> All specimens of the type series were collected from the shoreline of the tidal portion of the Potomac River at Westmoreland State Park (Virginia, United States). At the park, the river is over a mile wide, and the water is slightly brackish due largely to the tidal influence. The shore is either almost entirely sandy, the bathing area of the beach, or a combination of sand, considerable gravel, and some cobble and large rocks. In the latter habitat, the shore is quite narrow, at most two to three meters, and immediately adjacent to the shore is a cliff. In the sandy area, specimens occurred along the protected sides of narrow, wooden jetties that were installed perpendicular to the shoreline to break up the action of waves and prevent erosion of the beach. In the sand/cobble/rock habitat, specimens were found only on rocks and were easily collected by sweeping immediately over and between the rocks. Most of the rocks and jetties were covered in part with algae, and we suspect that the larvae of this species were feeding on them.</p></tp:treatment-sec><tp:treatment-sec sec-type="Remarks"><title>Remarks.</title><p> Much of the temperate and tropical Atlantic Coast of the New World has some of the busiest commercial waterways in the world, and we do not dismiss the possibility that this species was introduced in conjunction with the large volume of traffic on these waters.</p><p>This species has a demonstrated ability to disperse well. Although initially discovered in Virginia, where it occurs widely along the state’s maritime coast, the species has now been found from Delaware south to Florida, along the Gulf Coast (Alabama and Mississippi), and into the Neotropics (Cuba and Brazil). The records from the state of Paraná are the southernmost thus far.</p></tp:treatment-sec></tp:taxon-treatment></tp:taxon-treatment></tp:taxon-treatment><tp:taxon-treatment><tp:treatment-meta><mixed-citation publication-type="journal"><person-group><name><surname>Mathis</surname><given-names>Wayne N.</given-names></name><name><surname>Marinoni</surname><given-names>Luciane</given-names></name></person-group><article-title>A conspectus on the Canacidae (Diptera) of Brazil</article-title><source>Zookeys</source><day>5</day><month>1</month><year>2012</year><volume>2012</volume><issue>162</issue><fpage>59</fpage><lpage>92</lpage><pub-id pub-id-type="doi">10.3897/zookeys.162.2370</pub-id></mixed-citation></tp:treatment-meta><tp:nomenclature><label>Subfamily</label><tp:taxon-name>
                            <tp:taxon-name-part taxon-name-part-type="subfamily">Tethininae</tp:taxon-name-part>
                        <object-id xmlns:xlink="http://www.w3.org/1999/xlink" xlink:type="simple">http://species-id.net/wiki/Tethininae</object-id>
                        </tp:taxon-name><tp:nomenclature-citation-list><tp:nomenclature-citation><tp:taxon-name>Tethinidae</tp:taxon-name><comment><xref ref-type="bibr" rid="B23">Hendel 1916</xref>: 297 [as a family]; 1917: 45. Type genus: <italic><tp:taxon-name>Tethina</tp:taxon-name></italic> Haliday. <xref ref-type="bibr" rid="B41">Mathis and Munari 1996</xref>: 1–27 [world catalog]. <xref ref-type="bibr" rid="B55">Munari and Mathis 2010</xref>: 40–66 [world catalog].</comment></tp:nomenclature-citation></tp:nomenclature-citation-list></tp:nomenclature><tp:treatment-sec sec-type="Diagnosis"><title>Diagnosis.</title><p> Adult. Small to moderately large flies, body length 1.43–3.66 mm; frequently invested with pale yellowish to brown microtomentum. 3–4 lateroclinate fronto-orbital setae, 3 inclinate frontal setae; postocellar seta convergent. Face sometimes characterized by 2 shiny protuberances laterad of facial cavity above vibrissal pore (<italic><tp:taxon-name>Tethina</tp:taxon-name></italic>); vibrissal seta variable, if present usually weak. 1 proepisternal seta; 1 proepimeral seta (sometimes absent in the genus <italic><tp:taxon-name>Tethina</tp:taxon-name></italic>); anepisternum with 1 or more setae and some setulae posteriorly. Precoxal bridge present. Wing hyaline to infuscate or pale yellow or even patterned (<italic><tp:taxon-name>Tethina pictipennis</tp:taxon-name></italic> Freidberg and Beschovski and <italic><tp:taxon-name>Tethina lusitanica</tp:taxon-name></italic> Munari, Almeida and Andrade); C with Sc break only; cell cup present but small; A<sub>1</sub> weakened apically, not reaching wing margin. Tibiae lacking preapical dorsal seta. Male epandrium bearing 2 lobes ventrally (the lobe that articulates dorsally with the subepandrial sclerite is considered to be the true surstylus while the anterior surstylar-like lobe may or may not be surstylar in origin); the true surstylus is generally strongly setulose; aedeagal apodeme long, slender; ejaculatory apodeme usually large; aedeagus usually elongate, ribbonlike, sinuous, subcylindrical, with a more or less dense ventral pubescence, often with several microscopic papillae. Female with 2 sclerotized spermathecae; cercus subcylindrical or compressed, sometimes bearing strong, spinelike setulae (pseudacanthophorites); tergites 7–8 mostly with characteristic pigmented areas; epiproct generally small, bearing a pair of setulae dorsally on apical third; hypoproct large.</p></tp:treatment-sec><tp:treatment-sec sec-type="Natural History"><title>Natural History.</title><p><tp:taxon-name>Tethininae</tp:taxon-name> are mostly halobiont/thalassophiles, occurring in coastal marine habitats. Adults of thalassophilous species are commonly found in coastal marine habitats (<xref ref-type="bibr" rid="B28">Karl 1930</xref>; <xref ref-type="bibr" rid="B57">Munari and Vanin 2007</xref>), including the intertidal zone, wrack heaps (usually brown algae that are most abundant along temperate seashores bathed by cold currents), salt marshes, dune vegetation, and on salty soils or bare sand. We have also observed adults often in large numbers on carcasses of marine animals on beaches.</p><p>The immature stages of the subfamily are incompletely known. <xref ref-type="bibr" rid="B10">Ferrar (1987)</xref> provided some observations on the puparia of <italic><tp:taxon-name>Tethina grisea</tp:taxon-name></italic> (Fallén). <xref ref-type="bibr" rid="B17">Gorczytza (1988)</xref> reported on the spatial and seasonal distribution of some European species (<italic><tp:taxon-name>Pelomyiella mallochi</tp:taxon-name></italic> (Sturtevant), <italic><tp:taxon-name>Tethina albosetulosa</tp:taxon-name></italic> (Strobl), <italic><tp:taxon-name>Tethina illota</tp:taxon-name></italic> Haliday, <italic><tp:taxon-name>Tethina flavigenis</tp:taxon-name></italic> (Hendel), and <italic><tp:taxon-name>Tethina grisea</tp:taxon-name></italic> (Fallén)) from a study using color traps on the Frisian Islands of Mellum and Memmert. In nature, an abundance of individuals and a paucity of species sometimes characterize sandy sites where tethinids occur.</p><!--PageBreak--></tp:treatment-sec><tp:treatment-sec sec-type="Key to Genera of Tethininae from Brazil"><title>Key to Genera of <tp:taxon-name>Tethininae</tp:taxon-name> from Brazil</title><table-wrap content-type="key" position="anchor" orientation="portrait"><table><tbody><tr><td rowspan="1" colspan="1">1</td><td rowspan="1" colspan="1">Eyes densely though minutely setulose. A true vibrissal seta present on vibrissal angle (lacking shiny tubercle above the foremost strong peristomal seta). Male with an anterior surstylarlike lobe in addition to true surstylus, which is fused to epandrium in some species</td><td rowspan="1" colspan="1"><italic><tp:taxon-name>Dasyrhicnoessa</tp:taxon-name></italic> Hendel, 1934</td></tr><tr><td rowspan="1" colspan="1">–</td><td rowspan="1" colspan="1">Eye bare or sparsely setulose. A true vibrissal seta absent but foremost peristomal setae inclinate and simulating vibrissae (the bare vibrissal angle a shiny tubercle above each false vibrissae). Male lacking a surstylarlike lobe but with a true surstylus usually positioned ventrad of epandrium and articulating with it</td><td rowspan="1" colspan="1"><italic><tp:taxon-name>Tethina</tp:taxon-name></italic> Haliday, 1837</td></tr></tbody></table></table-wrap></tp:treatment-sec><tp:taxon-treatment><tp:treatment-meta><mixed-citation publication-type="journal"><person-group><name><surname>Mathis</surname><given-names>Wayne N.</given-names></name><name><surname>Marinoni</surname><given-names>Luciane</given-names></name></person-group><article-title>A conspectus on the Canacidae (Diptera) of Brazil</article-title><source>Zookeys</source><day>5</day><month>1</month><year>2012</year><volume>2012</volume><issue>162</issue><fpage>59</fpage><lpage>92</lpage><pub-id pub-id-type="doi">10.3897/zookeys.162.2370</pub-id></mixed-citation></tp:treatment-meta><tp:nomenclature><label>Genus</label><tp:taxon-name>
                                <tp:taxon-name-part taxon-name-part-type="genus">Dasyrhicnoessa</tp:taxon-name-part>
                            <object-id xmlns:xlink="http://www.w3.org/1999/xlink" xlink:type="simple">http://species-id.net/wiki/Dasyrhicnoessa</object-id>
                            </tp:taxon-name><tp:taxon-authority>Hendel (25 species worldwide; 1 from Brazil)</tp:taxon-authority><tp:nomenclature-citation-list><tp:nomenclature-citation><tp:taxon-name>Dasyrhicnoessa</tp:taxon-name><comment><xref ref-type="bibr" rid="B25">Hendel 1934</xref>:38. Type species: <italic><tp:taxon-name>Rhicnoessa fulva</tp:taxon-name></italic> Hendel, original designation. <xref ref-type="bibr" rid="B34">Malloch 1935</xref>:93 [discussion]. <xref ref-type="bibr" rid="B41">Mathis and Munari 1996</xref>:11–13 [world catalog]. <xref ref-type="bibr" rid="B55">Munari and Mathis 2010</xref>: 43–46 [world catalog].</comment></tp:nomenclature-citation></tp:nomenclature-citation-list></tp:nomenclature><tp:treatment-sec sec-type="Diagnosis"><title>Diagnosis.</title><p> <italic><tp:taxon-name>Dasyrhicnoessa</tp:taxon-name></italic> is distinguished from other genera of the family by the following combination of characters: <italic>Head:</italic> Frons bearing some setulae in addition to larger setae; fronto-orbital and orbital setae usually with similar orientation, mostly reclinate or lateroclinate; fronto-orbital setae 3–4; paravertical setae more or less convergent. <italic>Head:</italic> Face lacking shiny tubercle above vibrissal pore; vibrissal seta present on apex of vibrissal angle. Eye mostly densely covered with small, pale, interfacetal setulae. Gena bare except for a ventral or nearly ventral row of setae (peristomal setae); gena narrow, about 1/8–1/3 eye height. Palpus and proboscis usually normally developed; clypeus small, if exposed not protruding anteriad beyond oral margin. <italic>Thorax:</italic> Scutum with numerous rows of coarse setulae arising from punctures; scutellar disc bare; postpronotum with 3 main setae, ventral seta curved upward; acrostichal setulae in two or more complete or nearly complete rows; prescutellar acrostichal setae present; scutellar disc bare except for marginal setae. Wing with costa not spinose; vein A<sub>1</sub>+CuA<sub>2</sub> short, much shorter than discal cell; wing usually short, about twice as long as wide (less often 2.5–3.0 times); cell bm and discal cell distinct. Forefemur generally bearing an anteroventral ctenidial comb on distal third; mid and hind tibiae evenly setulose, lacking anterodorsal or posterodorsal setae. <italic>Abdomen:</italic> Tergites wider than long; tergite 6 well differentiated from short syntergosternite 7+8, the latter forming a dorsal pregenital sclerite. Male terminalia: Epandrium with a posterior (true) surstylus, articulating with sternite 10. In some species, articulating broadly with ventral margin of epandrium, in others, reduced and positioned more dorsad, along posterior margin of epandrium. Anterior process a surstylarlike lobe, not articulating with sternite 10 but only with <!--PageBreak-->anterior margin of epandrium. This lobe much reduced in some species (absent in <italic><tp:taxon-name>Dasyrhicnoessa platypes</tp:taxon-name></italic> Sasakawa) and positioned more or less medially along anterior margin of epandrium. Aedeagus long, sinuous, ribbonlike.</p></tp:treatment-sec><tp:treatment-sec sec-type="Discussion"><title>Discussion.</title><p> In the New World, a single species, <italic><tp:taxon-name>Dasyrhicnoessa insularis</tp:taxon-name></italic> (Aldrich), is known, and was probably introduced through human commerce. <xref ref-type="bibr" rid="B72">Woodley and Hilburn (1994)</xref> and <xref ref-type="bibr" rid="B41">Mathis and Munari (1996)</xref> first recorded this genus from the New World (as <italic><tp:taxon-name>Dasyrhicnoessa ferruginea</tp:taxon-name></italic> (Lamb)), and here we provide detailed locality data and descriptive documentation for the genus and the only known species that occurs there. We first discovered the genus and species on barrier islands off the coast of Belize and at the western margin of the Caribbean. Since then, we have found it in the United States (Florida), Mexico (Tabasco), on the Lesser Antilles (Dominica, St. Lucia, St. Vincent), and Bermuda in the western North Atlantic. The genus was probably introduced through human commerce and is now widespread throughout the Caribbean Region and perhaps beyond. Elsewhere, the genus occurs primarily within the Pacific and Indian Ocean basins where 25 species have been described thus far (<xref ref-type="bibr" rid="B55">Munari and Mathis 2010</xref>).</p><p><italic><tp:taxon-name>Dasyrhicnoessa</tp:taxon-name></italic> is distinctive and is easily distinguished, especially from other genera of the subfamily <tp:taxon-name>Tethininae</tp:taxon-name>, by the densely setulose eyes, prominent oral vibrissal seta, vibrissal angle lacking a shiny tubercle, an anterior surstylarlike lobe, and a posterior (true) surstylus in males.</p></tp:treatment-sec><tp:taxon-treatment><tp:treatment-meta><mixed-citation publication-type="journal"><person-group><name><surname>Mathis</surname><given-names>Wayne N.</given-names></name><name><surname>Marinoni</surname><given-names>Luciane</given-names></name></person-group><article-title>A conspectus on the Canacidae (Diptera) of Brazil</article-title><source>Zookeys</source><day>5</day><month>1</month><year>2012</year><volume>2012</volume><issue>162</issue><fpage>59</fpage><lpage>92</lpage><pub-id pub-id-type="doi">10.3897/zookeys.162.2370</pub-id></mixed-citation></tp:treatment-meta><tp:nomenclature><tp:taxon-name>
                                    <tp:taxon-name-part taxon-name-part-type="genus">Dasyrhicnoessa</tp:taxon-name-part>
                                    <tp:taxon-name-part taxon-name-part-type="species">insularis</tp:taxon-name-part>
                                <object-id xmlns:xlink="http://www.w3.org/1999/xlink" xlink:type="simple">http://species-id.net/wiki/Dasyrhicnoessa_insularis</object-id>
                                </tp:taxon-name><tp:taxon-authority>(Aldrich)</tp:taxon-authority><xref ref-type="fig" rid="F5">Figs 12–14</xref><tp:nomenclature-citation-list><tp:nomenclature-citation><tp:taxon-name>Tethina insularis</tp:taxon-name><comment> Aldrich 1931: 395 [(United States) Wake Island; HT ♀, USNM (41629)].</comment></tp:nomenclature-citation><tp:nomenclature-citation><tp:taxon-name>Rhicnoessa insularis</tp:taxon-name><comment>. <xref ref-type="bibr" rid="B25">Hendel 1934</xref>: 44 [key], 48 [generic combination, citation].</comment></tp:nomenclature-citation><tp:nomenclature-citation><tp:taxon-name>Dasyrhicnoessa insularis</tp:taxon-name><comment>. <xref ref-type="bibr" rid="B21">Hardy and Delfinado 1980</xref>: 371–373 [generic combination, citation, figs. of head, wing, ♂ and ♀ terminalia, Oahu, Maui, Hawaii, Frigate Shoal, Pearl and Hermes Reef, Canton Island, and Palmyra Island]. <xref ref-type="bibr" rid="B41">Mathis and Munari 1996</xref>: 12 [world catalog]. <xref ref-type="bibr" rid="B55">Munari and Mathis 2010</xref>: 44–45 [world catalog].</comment></tp:nomenclature-citation><tp:nomenclature-citation><tp:taxon-name>Tethina lasiophthalma</tp:taxon-name><comment><xref ref-type="bibr" rid="B33">Malloch 1933</xref>: 17 [Marquesas. Hivaoa: Tahauku; HT ♂, BPBM]. <xref ref-type="bibr" rid="B49">Munari 1988</xref>: 48 [synonymy with <italic><tp:taxon-name>Rhicnoessa ferruginea</tp:taxon-name></italic> Lamb].</comment></tp:nomenclature-citation><tp:nomenclature-citation><tp:taxon-name>Dasyrhicnoessa lasiophthalma</tp:taxon-name><comment>. <xref ref-type="bibr" rid="B60">Sasakawa 1974</xref>: 2 [generic combination]. <xref ref-type="bibr" rid="B61">Steyskal and Sasakawa 1977</xref>: 394 [Oriental catalog]. <xref ref-type="bibr" rid="B13">Foster and Mathis 1998</xref>: 606–608 [revision, Caribbean and Gulf of Mexico, figs. of ♂ terminalia]. <xref ref-type="bibr" rid="B54">Munari and Evenhuis 2000</xref>: 145 [synonymy].</comment></tp:nomenclature-citation><tp:nomenclature-citation><tp:taxon-name>Dasyrhicnoessa ferruginea</tp:taxon-name><comment> of authors, not Lamb 1914 [misidentification]. <xref ref-type="bibr" rid="B72">Woodley and Hilburn 1994</xref>: 53 [citation, Bermuda]. <xref ref-type="bibr" rid="B54">Munari and Evenhuis 2000</xref>: 145 [citation].</comment></tp:nomenclature-citation><tp:nomenclature-citation><tp:taxon-name>Dasyrhicnoessa freidbergi</tp:taxon-name><comment><xref ref-type="bibr" rid="B51">Munari 1994</xref>: 20 [Cameroon. Kribi (beach, Rt. N7); HT ♂, TAU]. <xref ref-type="bibr" rid="B41">Mathis and Munari 1996</xref>: 12 [world catalog]. <xref ref-type="bibr" rid="B54">Munari and Evenhuis 2000</xref>: 145 [synonymy].</comment></tp:nomenclature-citation><!--PageBreak--></tp:nomenclature-citation-list></tp:nomenclature><tp:treatment-sec sec-type="Diagnosis"><title>Diagnosis.</title><p> This species is distinguished from congeners by the following combination of characters: <italic>Head</italic> (<xref ref-type="fig" rid="F5">Fig. 12</xref>). <italic>Thorax:</italic> dark orangish brown; acrostichal setulae in 6 rows; legs yellow; forefemur bearing comb of closely set, peglike setae along distal half of anteroventral surface; midfemur bearing ctenidial comb of setae on distal half of posteroventral surface. <italic>Abdomen:</italic> Male terminalia (<xref ref-type="fig" rid="F5">Figs 13–14</xref>): length of anterior surstylar-like lobe equal to or slightly shorter than surstylus; anterior surstylar-like lobe somewhat kidney shaped; surstylus bearing normal to slightly developed setae, none thickly developed.</p><fig id="F5" position="float" orientation="portrait"><label>Figures 12–14.</label><caption><p> <italic><tp:taxon-name>Dasyrhicnoessa insularis</tp:taxon-name></italic> <bold>12</bold> head, lateral view <bold>13</bold> epandrium, surstylus and anterior surstylarlike lobe, lateral view <bold>14</bold> anterior surstylarlike lobe, posterior view.</p></caption><graphic xmlns:xlink="http://www.w3.org/1999/xlink" xlink:href="ZooKeys-162-059-g005.jpg" position="float" orientation="portrait" xlink:type="simple"/></fig></tp:treatment-sec><tp:treatment-sec sec-type="Specimens examined from Brazil"><title>Specimens examined from Brazil.</title><p> <italic>PARANÁ.</italic> Antonina (<named-content xmlns:xlink="http://www.w3.org/1999/xlink" content-type="dwc:verbatimCoordinates" xlink:type="simple">25°28.4'S, 48°40.9'W</named-content>; beach/mangal), 3 Feb–9 Apr 2010, D. and W. N. Mathis (16♂; DZUP, USNM); Matinhos (N.; <named-content xmlns:xlink="http://www.w3.org/1999/xlink" content-type="dwc:verbatimCoordinates" xlink:type="simple">25°46.4'S, 48°30.8'W</named-content>; 1 m; beach/estuary), 9 Apr 2010, D. and W. N. Mathis (3♂; DZUP, USNM); Paranaguá (Rio Itiberê; <named-content xmlns:xlink="http://www.w3.org/1999/xlink" content-type="dwc:verbatimCoordinates" xlink:type="simple">25°31.4'S, 48°30.3'W</named-content>; 3 m), 23 Jan 2010, D. and W. N. Mathis (5♂, 1♀; DZUP, USNM).</p><!--PageBreak--><p><italic>SÃO PAULO.</italic> Ubatuba, Praia do Estaleiro (<named-content xmlns:xlink="http://www.w3.org/1999/xlink" content-type="dwc:verbatimCoordinates" xlink:type="simple">23°20.5'S, 44°53'W</named-content>; beach), 30 Mar 2010, D. and W. N. Mathis (1♂; USNM).</p></tp:treatment-sec><tp:treatment-sec sec-type="Distribution"><title>Distribution.</title><p> <italic>Afrotropical</italic>: Cameroon, Madagascar, Nigeria. <italic>Australasian/Oceanian</italic>: American Samoa (Tutuila), Australia (Queensland), Bismark (Dyaul), Canton Island, Caroline Islands (Ponhpei, Chuuk, Yap, Palau), Fiji Islands (Ovalau, Suva, Viti Levu), ?French Polynesia (Society Islands: Moorea), Hawaii (French Frigate Shoals, Hawaii, Hilo, Lisiansky, Maui, Midway Atoll, Molokai, Oahu, Pearl and Hermes Reef), Kiribati (Butaritari, Makin, Eita, Tarawa, Abemama), Line Islands (Christmas), Mariana Islands (Saipan, Tinian), Marquesas (Hivaoa, Nuku Hiva), Marshall Islands (Majuro, Japtan, Parry, Lib, Jibu, Jaluit, Namorik), Hebrides (Erromanga), Palmyra Island, Pitcairn Island, Rapa Island, Society Islands (Bora Bora), Wake Island. <italic>Nearctic</italic>: Bermuda, United States (Florida). <italic>Neotropical</italic>: Bahamas (South Bimini), Belize, Brazil (Ceará, Paraná, São Paulo), Mexico (Tabasco), West Indies (Cuba, Dominica, St. Kitts, St. Lucia, St. Vincent).</p></tp:treatment-sec><tp:treatment-sec sec-type="Remarks"><title>Remarks.</title><p> This species was known previously only from the Indo-Pacific area, and its occurrence in the Caribbean, Gulf of Mexico, Bermuda, and now in Brazil represents a significant range extension.</p></tp:treatment-sec></tp:taxon-treatment></tp:taxon-treatment><tp:taxon-treatment><tp:treatment-meta><mixed-citation publication-type="journal"><person-group><name><surname>Mathis</surname><given-names>Wayne N.</given-names></name><name><surname>Marinoni</surname><given-names>Luciane</given-names></name></person-group><article-title>A conspectus on the Canacidae (Diptera) of Brazil</article-title><source>Zookeys</source><day>5</day><month>1</month><year>2012</year><volume>2012</volume><issue>162</issue><fpage>59</fpage><lpage>92</lpage><pub-id pub-id-type="doi">10.3897/zookeys.162.2370</pub-id></mixed-citation></tp:treatment-meta><tp:nomenclature><label>Genus</label><tp:taxon-name>
                                <tp:taxon-name-part taxon-name-part-type="genus">Tethina</tp:taxon-name-part>
                            <object-id xmlns:xlink="http://www.w3.org/1999/xlink" xlink:type="simple">http://species-id.net/wiki/Tethina</object-id>
                            </tp:taxon-name><tp:taxon-authority>Haliday (77 species worldwide; 3 from Brazil)</tp:taxon-authority><tp:nomenclature-citation-list><tp:nomenclature-citation><tp:taxon-name>Tethina</tp:taxon-name><comment> Haliday, in <xref ref-type="bibr" rid="B6">Curtis 1837</xref>: 293 (as a subgenus of <italic><tp:taxon-name>Opomyza</tp:taxon-name></italic>; published in synonymy; first made available by use in <xref ref-type="bibr" rid="B20">Haliday 1838</xref>: 188). Type species: <italic><tp:taxon-name>Opomyza (Tethina) illota</tp:taxon-name></italic><xref ref-type="bibr" rid="B20">Haliday 1838</xref>, by subsequent monotypy (<xref ref-type="bibr" rid="B20">Haliday 1838</xref>: 188). <xref ref-type="bibr" rid="B62">Sturtevant 1923</xref>: 5–7 [discussion of synonymy, listing of Nearctic species]. <xref ref-type="bibr" rid="B63">Thompson and Mathis 1981</xref>: 86 [citation, nomenclature]. <xref ref-type="bibr" rid="B41">Mathis and Munari 1996</xref>: 13–19 [world catalog]. <xref ref-type="bibr" rid="B13">Foster and Mathis 1998</xref>: 608–630 [revision of Caribbean and Gulf of Mexico species]. <xref ref-type="bibr" rid="B59">Sabrosky 1999</xref>: 32, 304 [citations, nomenclature]. <xref ref-type="bibr" rid="B55">Munari and Mathis 2010</xref>: 48–66 [world catalog].</comment></tp:nomenclature-citation><tp:nomenclature-citation><tp:taxon-name>Rhicnoessa</tp:taxon-name><comment><xref ref-type="bibr" rid="B29">Loew 1862</xref>: 174. Type species: <italic><tp:taxon-name>Rhicnoessa cinerea</tp:taxon-name></italic> Loew, by monotypy. <xref ref-type="bibr" rid="B30">Loew 1865</xref>: 34–39 [revision]. <xref ref-type="bibr" rid="B67">Williston 1908</xref>: 292, 296 [fig. of head, key]. <xref ref-type="bibr" rid="B4">Collin 1911</xref>: 234 [probable synonymy with <italic><tp:taxon-name>Tethina</tp:taxon-name></italic>]. <xref ref-type="bibr" rid="B32">Malloch 1913</xref>: 147 [discussion, fig. of head]. <xref ref-type="bibr" rid="B24">Hendel 1917</xref>: 46 [synonymy in key]; 1934: 46 [references]. <xref ref-type="bibr" rid="B50">Munari 1990</xref>: 60–61 [status as a subgenus of <italic><tp:taxon-name>Tethina</tp:taxon-name></italic>].</comment></tp:nomenclature-citation><tp:nomenclature-citation><tp:taxon-name>Phycomyza</tp:taxon-name><comment><xref ref-type="bibr" rid="B48">Melander 1952</xref>: 198. Type species: <italic><tp:taxon-name>Rhicnoessa milichioides</tp:taxon-name></italic> Melander, by original designation. <xref ref-type="bibr" rid="B64">Vockeroth 1965</xref>: 727 [Nearctic catalog]. <xref ref-type="bibr" rid="B11">Foster 1976a</xref>: 338 [synonymy].</comment></tp:nomenclature-citation></tp:nomenclature-citation-list></tp:nomenclature><tp:treatment-sec sec-type="Diagnosis"><title>Diagnosis.</title><p> <italic><tp:taxon-name>Tethina</tp:taxon-name></italic> is distinguished from other genera of the subfamily <tp:taxon-name>Tethininae</tp:taxon-name> by the following combination of characters: <italic>Head:</italic> Frons bearing some setulae in addition to larger setae; fronto-orbital and orbital setae usually with similar orientation, mostly reclinate or lateroclinate; fronto-orbital setae 3–4; postocellar setae more or less<!--PageBreak--> convergent (lacking in <italic><tp:taxon-name>Tethina lusitanica</tp:taxon-name></italic>). Face with shiny tubercle above vibrissal pore. Eye appearing bare, setulae very sparse or lacking. Gena bare (except for <italic><tp:taxon-name>Tethina pictipennis</tp:taxon-name></italic> and <italic><tp:taxon-name>Tethina lusitanica</tp:taxon-name></italic>, which have scattered, inconspicuous setulae) except for a ventral or nearly ventral row of setulae; gena high in many species, height 0.50–0.75 that of eye height. Palpus and proboscis usually normally developed; clypeus small, if exposed not protruding anteriad beyond oral margin. <italic>Thorax:</italic> Scutum generally with more or less numerous rows of coarse setulae arising from punctures; scutellar disc bare; postpronotum with 3 or more setae, ventral seta curved upward; acrostichal setulae in two or more complete or nearly complete rows (lacking in <italic><tp:taxon-name>Tethina lusitanica</tp:taxon-name></italic>); prescutellar acrostichal setae present (lacking in <italic><tp:taxon-name>Tethina lusitanica</tp:taxon-name></italic>). Wing with costa not spinose; vein A<sub>1</sub>+CuA<sub>2</sub> short, much shorter than discal cell; wing usually shorter, about twice as long as wide (less often 2.5–3.0 times); cell bm and discal cell distinct. Mid and hind tibiae evenly setulose, lacking anterodorsal or posterodorsal setae. <italic>Abdomen:</italic> Tergites wider than long; tergite 6 well differentiated from short syntergosternite 7+8, the latter forming a dorsal pregenital sclerite. Male terminalia: Surstylus positioned at ventral margin of epandrium, usually broadly articulated externally with epandrium, internally with subepandrial sclerite; aedeagus usually very long and sinuous, either thick and straplike or narrow and ribbonlike; aedeagus micropubescent dorsally.</p></tp:treatment-sec><tp:treatment-sec sec-type="Discussion"><title>Discussion.</title><p> Worldwide among genera of <tp:taxon-name>Tethininae</tp:taxon-name>, <italic><tp:taxon-name>Tethina</tp:taxon-name></italic> has more than half of the described species (77 of 115) (<xref ref-type="bibr" rid="B52">Munari 2002</xref>). Two species occur in the study area and a third, <italic><tp:taxon-name>Tethina albula</tp:taxon-name></italic> (Loew), has been reported (<xref ref-type="bibr" rid="B58">Prado and Tavares 1966</xref>) but not seen as part of this study. Since <italic><tp:taxon-name>Tethina albula</tp:taxon-name></italic> has been reported from Brazil, and as there is the possibility of its occurrence there, we have included it in the key to species. The included species of <italic><tp:taxon-name>Tethina</tp:taxon-name></italic> occur along maritime beaches of the littoral biotic region. Specimens are sometimes abundant, especially on fresh and decomposing wrack.</p></tp:treatment-sec><tp:treatment-sec sec-type="Key to Species of Tethina from Brazil"><title>Key to Species of <tp:taxon-name>Tethina</tp:taxon-name> from Brazil</title><table-wrap content-type="key" position="anchor" orientation="portrait"><table><tbody><tr><td rowspan="1" colspan="1">1</td><td rowspan="1" colspan="1">Gena short, 0.33 or less height of eye; setae and setulae black. Apex of scutellum with yellowish to reddish spot (may vary in size but always obvious)</td><td rowspan="1" colspan="1"><italic><tp:taxon-name>Tethina xanthopoda</tp:taxon-name></italic> (Williston)</td></tr><tr><td rowspan="1" colspan="1">–</td><td rowspan="1" colspan="1">Gena high, 0.37–0.75 height of eye; setae and setulae mostly white. Apex of scutellum uniformly gray microtomentose</td><td rowspan="1" colspan="1">2</td></tr><tr><td rowspan="1" colspan="1">2</td><td rowspan="1" colspan="1">Surstylus in lateral view straight</td><td rowspan="1" colspan="1"><italic><tp:taxon-name>Tethina willistoni</tp:taxon-name></italic> (Melander)</td></tr><tr><td rowspan="1" colspan="1">–</td><td rowspan="1" colspan="1">Surstylus in lateral view curved anteroventrally</td><td rowspan="1" colspan="1"><italic><tp:taxon-name>Tethina albula</tp:taxon-name></italic> (Loew)</td></tr></tbody></table></table-wrap></tp:treatment-sec><tp:taxon-treatment><tp:treatment-meta><mixed-citation publication-type="journal"><person-group><name><surname>Mathis</surname><given-names>Wayne N.</given-names></name><name><surname>Marinoni</surname><given-names>Luciane</given-names></name></person-group><article-title>A conspectus on the Canacidae (Diptera) of Brazil</article-title><source>Zookeys</source><day>5</day><month>1</month><year>2012</year><volume>2012</volume><issue>162</issue><fpage>59</fpage><lpage>92</lpage><pub-id pub-id-type="doi">10.3897/zookeys.162.2370</pub-id></mixed-citation></tp:treatment-meta><tp:nomenclature><tp:taxon-name>
                                    <tp:taxon-name-part taxon-name-part-type="genus">Tethina</tp:taxon-name-part>
                                    <tp:taxon-name-part taxon-name-part-type="species">willistoni</tp:taxon-name-part>
                                <object-id xmlns:xlink="http://www.w3.org/1999/xlink" xlink:type="simple">http://species-id.net/wiki/Tethina_willistoni</object-id>
                                </tp:taxon-name><tp:taxon-authority>Melander</tp:taxon-authority><xref ref-type="fig" rid="F6">Figs 15–17</xref><tp:nomenclature-citation-list><tp:nomenclature-citation><tp:taxon-name>Anthomyza cinerea</tp:taxon-name><comment><xref ref-type="bibr" rid="B66">Williston 1896</xref>: 444 [West Indies. St. Vincent. Wallilabou beach (<named-content xmlns:xlink="http://www.w3.org/1999/xlink" content-type="dwc:verbatimCoordinates" xlink:type="simple">13°15'N, 61°16'W</named-content>); NT ♂ (designated by <xref ref-type="bibr" rid="B13">Foster and Mathis 1998</xref>: 615), USNM; preoccupied, <xref ref-type="bibr" rid="B29">Loew 1862</xref>].</comment></tp:nomenclature-citation><!--PageBreak--><tp:nomenclature-citation><tp:taxon-name>Rhicnoessa cinerea</tp:taxon-name><comment>. <xref ref-type="bibr" rid="B7">Czerny 1902</xref>: 256 [generic combination].</comment></tp:nomenclature-citation><tp:nomenclature-citation><tp:taxon-name>Rhicnoessa willistoni</tp:taxon-name><comment><xref ref-type="bibr" rid="B47">Melander 1913</xref>: 298 [new name for <italic><tp:taxon-name>Anthomyza cinerea</tp:taxon-name></italic> of <xref ref-type="bibr" rid="B66">Williston 1896</xref>, not <xref ref-type="bibr" rid="B29">Loew 1862</xref>]. <xref ref-type="bibr" rid="B25">Hendel 1934</xref>: 51 [citation]. <xref ref-type="bibr" rid="B48">Melander 1952</xref>: 201 209 [key, citation].</comment></tp:nomenclature-citation><tp:nomenclature-citation><tp:taxon-name>Tethina willistoni</tp:taxon-name><comment>. <xref ref-type="bibr" rid="B12">Foster 1976b</xref>: 3 [generic combination, Neotropical catalog]. <xref ref-type="bibr" rid="B41">Mathis and Munari 1996</xref>: 19 [world catalog]. <xref ref-type="bibr" rid="B13">Foster and Mathis 1998</xref>: 611, 613, 615–618 [revision, Caribbean and Gulf of Mexico, neotype designation, figs. head and ♂ terminalia]. <xref ref-type="bibr" rid="B55">Munari and Mathis 2010</xref>: 65 [world catalog].</comment></tp:nomenclature-citation><tp:nomenclature-citation><tp:taxon-name>Rhicnoessa bermudaensis</tp:taxon-name><comment><xref ref-type="bibr" rid="B48">Melander 1952</xref>: 203 [Bermuda. Castle and Cooper Islands; LT ♂ (designated by <xref ref-type="bibr" rid="B13">Foster and Mathis 1998</xref>: 612), USNM]. <xref ref-type="bibr" rid="B40">Mathis and Foster 2007</xref>: 421 [synonymy].</comment></tp:nomenclature-citation><tp:nomenclature-citation><tp:taxon-name>Tethina bermudaensis</tp:taxon-name><comment>. <xref ref-type="bibr" rid="B64">Vockeroth 1965</xref>: 727 [generic combination, Nearctic catalog]. <xref ref-type="bibr" rid="B72">Woodley and Hilburn 1994</xref>: 53–54 [citation, Bermuda]. <xref ref-type="bibr" rid="B41">Mathis and Munari 1996</xref>: 15 [world catalog]. <xref ref-type="bibr" rid="B13">Foster and Mathis 1998</xref>: 611–613 [revision, lectotype designation, Caribbean and Gulf of Mexico, fig. of ♂ terminalia].</comment></tp:nomenclature-citation><tp:nomenclature-citation><tp:taxon-name>Rhicnoessa variseta</tp:taxon-name><comment><xref ref-type="bibr" rid="B48">Melander 1952</xref>: 209 [United States. California. Orange: Corona del Mar; LT ♂ (designated by <xref ref-type="bibr" rid="B13">Foster and Mathis 1998</xref>: 616), USNM]. <xref ref-type="bibr" rid="B13">Foster and Mathis 1998</xref>: 615 [synonymy, lectotype designation].</comment></tp:nomenclature-citation><tp:nomenclature-citation><tp:taxon-name>Tethina variseta</tp:taxon-name><comment>. <xref ref-type="bibr" rid="B64">Vockeroth 1965</xref>: 728 [generic combination, Nearctic catalog]. <xref ref-type="bibr" rid="B41">Mathis and Munari 1996</xref>: 19 [world catalog].</comment></tp:nomenclature-citation><tp:nomenclature-citation><tp:taxon-name>Tethina carioca</tp:taxon-name><comment> Prado and Tavares 1966: 433 [Brazil. Rio de Janeiro: Ilha do Governador (Galeão); HT ♂, FIOC (13356); figs. of ♂ terminalia and wing]. <xref ref-type="bibr" rid="B12">Foster 1976b</xref>: 2 [Neotropical catalog]. <xref ref-type="bibr" rid="B41">Mathis and Munari 1996</xref>: 15 [world catalog]. <xref ref-type="bibr" rid="B13">Foster and Mathis 1998</xref>: 615 [synonymy].</comment></tp:nomenclature-citation><tp:nomenclature-citation><tp:taxon-name>Tethina albula</tp:taxon-name><comment> of authors, not <xref ref-type="bibr" rid="B31">Loew 1869</xref> [misidentification]. <xref ref-type="bibr" rid="B16">Frey 1919</xref>: 15.</comment></tp:nomenclature-citation></tp:nomenclature-citation-list></tp:nomenclature><tp:treatment-sec sec-type="Diagnosis"><title>Diagnosis.</title><p> This species is distinguished from congeners by the following combination of characters: Body length 1.65–3.00 mm; body generally whitish gray to gray, microtomentose; setae generally white to slightly off white but sometimes with all setae black. <italic>Head</italic> (<xref ref-type="fig" rid="F6">Fig. 15</xref>): Gena high, greater than 0.5 eye height. <italic>Thorax:</italic> 4 irregular rows of acrostichal setulae; scutellum uniformly gray; femora mostly yellow to mostly gray; hindfemora of male similar to or only slightly more swollen than fore- and midfemora; tibiae yellow; basal 4 tarsomeres yellow, apical tarsomere brown. <italic>Abdomen:</italic> Male terminalia (<xref ref-type="fig" rid="F6">Figs 16–17</xref>): Surstylus articulated with and broadly attached to epandrium, broadly spatulate/triangular in posterior view, length 2–3× width, apex broadly rounded; medial margin bearing numerous short, stout setulae along entire length; surstylus in lateral view narrow, tapered to apical point, posterior margin almost straight; basal portion produced anteriorly as a broadly rounded lateral lobe bearing several short setulae medially; aedeagus thick, straplike.</p><fig id="F6" position="float" orientation="portrait"><label>Figures 15–17.</label><caption><p> <italic><tp:taxon-name>Tethina willistoni</tp:taxon-name></italic> <bold>15</bold> head, lateral view <bold>16</bold> epandrium, cerci and surstylus, posterior view <bold>17</bold> same, lateral view.</p></caption><graphic xmlns:xlink="http://www.w3.org/1999/xlink" xlink:href="ZooKeys-162-059-g006.jpg" position="float" orientation="portrait" xlink:type="simple"/></fig></tp:treatment-sec><tp:treatment-sec sec-type="Specimens examined from Brazil"><title>Specimens examined from Brazil.</title><p> <italic>PARANÁ.</italic> Matinhos (N.; <named-content xmlns:xlink="http://www.w3.org/1999/xlink" content-type="dwc:verbatimCoordinates" xlink:type="simple">25°46.4'S, 48°30.8'W</named-content>; 1 m; beach/estuary), 25 Mar-9 Apr 2010, D. and W. N. Mathis (6♂; DZUP, USNM); Paranaguá (Rio Itiberê; <named-content xmlns:xlink="http://www.w3.org/1999/xlink" content-type="dwc:verbatimCoordinates" xlink:type="simple">25°31.4'S, 48°30.3'W</named-content>; 3 m), 23 Jan 2010, D. and W. N. Mathis (8♂, 1♀; DZUP, USNM).</p><!--PageBreak--><p><italic>RIO DE JANEIRO.</italic> Ilha do Governador (Galeão; <named-content xmlns:xlink="http://www.w3.org/1999/xlink" content-type="dwc:verbatimCoordinates" xlink:type="simple">22°47.8'S, 43°14.7'W</named-content>), 11 Oct 1966, A. P. do Prado and Tavares (1♂; MZUSP).</p><p><italic>SANTA CATARINA.</italic> Barra Velha (<named-content xmlns:xlink="http://www.w3.org/1999/xlink" content-type="dwc:verbatimCoordinates" xlink:type="simple">26°38'S, 48°40.9'W</named-content>; beach), 29 Apr 2010, D. and W. N. Mathis (8♂, 1♀; DZUP, USNM).</p><p><italic>SÃO PAULO.</italic> Ubatuba, Praia Puruba (<named-content xmlns:xlink="http://www.w3.org/1999/xlink" content-type="dwc:verbatimCoordinates" xlink:type="simple">23°21'S, 44°55.6'W</named-content>; beach), 29 Mar 2010, D. and W. N. Mathis (6♂, 2♀; DZUP, USNM); Ubatuba, Praia do Estaleiro (<named-content xmlns:xlink="http://www.w3.org/1999/xlink" content-type="dwc:verbatimCoordinates" xlink:type="simple">23°20.5'S, 44°53'W</named-content>; beach), 30 Mar 2010, D. and W. N. Mathis (1♂; USNM).</p></tp:treatment-sec><tp:treatment-sec sec-type="Distribution"><title>Distribution.</title><p> <italic>Australasian/Oceanian:</italic>Hawaii (French Frigate Shoals, Hawaii, Kahoolawe, Kauai, Lisiansky, Maui, Oahu), Midway Islands. <italic>Nearctic:</italic>Bermuda, United States (California, Connecticut, Delaware, Florida, Maryland, Massachusetts, North Carolina, South Carolina, Virginia). <italic>Neotropical</italic>: Bahamas, Belize, Brazil (Paraná, Rio de Janeiro, Santa Catarina, São Paulo), Cuba, Curaçao, Ecuador, Mexico (Chihuahua, Tabasco), Panama, Peru, Tobago, Turks and Caicos, West Indies (Anguilla, Antigua, Barbados, Barbuda, Dominica, Dominican Republic, Grand Cayman, Grenada, Jamaica, Montserrat, Puerto Rico, St. Croix, St. Lucia, St. Vincent).</p></tp:treatment-sec><tp:treatment-sec sec-type="Remarks"><title>Remarks.</title><p> Some slight variation was evident in the shape of the surstyli within specimens of this species. In posterior view the surstylus varies from being shorter and more exactly triangular to being slightly longer but still triangular. Previously we considered these differences to represent separate species, <italic><tp:taxon-name>Tethina bermudaensis</tp:taxon-name></italic> and <italic><tp:taxon-name>Tethina willistoni</tp:taxon-name></italic>. After examination of many dissected specimens from Canada south through southern Brazil, we agree with <xref ref-type="bibr" rid="B14">Foster and Mathis (2008)</xref> that this variation is intraspecific.</p><p>The variation in setal coloration and size of <italic><tp:taxon-name>Tethina willistoni</tp:taxon-name></italic> is remarkable. The variation in external characters is as follows: the more robust specimens from the Carribean areas have mostly stout, black setae and often present a very “bristly” habitus (similar to <italic><tp:taxon-name>Tethina spinulosa</tp:taxon-name></italic> and <italic><tp:taxon-name>Tethina horripilans</tp:taxon-name></italic>). Smaller, more delicate specimens have only the apical scutellar setae black with all other setae being white. Many specimens fall between <!--PageBreak-->these two extremes, making it virtually impossible to distinguish between <italic><tp:taxon-name>Tethina willistoni</tp:taxon-name></italic> and other species on the basis of external structures alone. A very similar chaetochromatic variation is also found in the Western Palearctic <italic><tp:taxon-name>Tethina albosetulosa</tp:taxon-name></italic> (Strobl) (<xref ref-type="bibr" rid="B53">Munari and Canzoneri 1992</xref>; <xref ref-type="bibr" rid="B57">Munari and Vanin 2007</xref>).</p></tp:treatment-sec></tp:taxon-treatment><tp:taxon-treatment><tp:treatment-meta><mixed-citation publication-type="journal"><person-group><name><surname>Mathis</surname><given-names>Wayne N.</given-names></name><name><surname>Marinoni</surname><given-names>Luciane</given-names></name></person-group><article-title>A conspectus on the Canacidae (Diptera) of Brazil</article-title><source>Zookeys</source><day>5</day><month>1</month><year>2012</year><volume>2012</volume><issue>162</issue><fpage>59</fpage><lpage>92</lpage><pub-id pub-id-type="doi">10.3897/zookeys.162.2370</pub-id></mixed-citation></tp:treatment-meta><tp:nomenclature><tp:taxon-name>
                                    <tp:taxon-name-part taxon-name-part-type="genus">Tethina</tp:taxon-name-part>
                                    <tp:taxon-name-part taxon-name-part-type="species">xanthopoda</tp:taxon-name-part>
                                <object-id xmlns:xlink="http://www.w3.org/1999/xlink" xlink:type="simple">http://species-id.net/wiki/Tethina_xanthopoda</object-id>
                                </tp:taxon-name><tp:taxon-authority>(Williston)</tp:taxon-authority><xref ref-type="fig" rid="F7">Figs 18–20</xref><tp:nomenclature-citation-list><tp:nomenclature-citation><tp:taxon-name>Anthomyza xanthopoda</tp:taxon-name><comment><xref ref-type="bibr" rid="B66">Williston 1896</xref>: 445 [West Indies. St. Vincent; LT ♂ (designated by <xref ref-type="bibr" rid="B13">Foster and Mathis 1998</xref>: 620); BMNH]. <xref ref-type="bibr" rid="B7">Czerny 1902</xref>: 256 [citation, placement in <italic><tp:taxon-name>Rhicnoessa</tp:taxon-name></italic>].</comment></tp:nomenclature-citation><tp:nomenclature-citation><tp:taxon-name>Tethina xanthopoda</tp:taxon-name><comment>. <xref ref-type="bibr" rid="B12">Foster 1976b</xref>: 3 [generic combination, Neotropical catalog]. <xref ref-type="bibr" rid="B72">Woodley and Hilburn 1994</xref>: 54 [citation, Bermuda]. <xref ref-type="bibr" rid="B41">Mathis and Munari 1996</xref>: 19 [world catalog]. <xref ref-type="bibr" rid="B13">Foster and Mathis 1998</xref>: 620–624 [revision, Caribbean and Gulf of Mexico, lectotype designation, figs. of head and ♂ terminalia]. <xref ref-type="bibr" rid="B55">Munari and Mathis 2010</xref>: 66 [world catalog].</comment></tp:nomenclature-citation><tp:nomenclature-citation><tp:taxon-name>Rhicnoessa xanthopoda</tp:taxon-name><comment>. <xref ref-type="bibr" rid="B7">Czerny 1902</xref>: 256 [generic combination]. <xref ref-type="bibr" rid="B47">Melander 1913</xref>: 298 [key]; 1952: 202 209 [key, citation]. <xref ref-type="bibr" rid="B25">Hendel 1934</xref>: 51 [citation].</comment></tp:nomenclature-citation><tp:nomenclature-citation><tp:taxon-name>Rhicnoessa seriata</tp:taxon-name><comment><xref ref-type="bibr" rid="B48">Melander 1952</xref>: 206 [United States. Florida. Dade: Miami; LT ♂ (designated by <xref ref-type="bibr" rid="B13">Foster and Mathis 1998</xref>: 620), USNM]. <xref ref-type="bibr" rid="B13">Foster and Mathis 1998</xref>: 620 [synonymy, lectotype designation].</comment></tp:nomenclature-citation><tp:nomenclature-citation><tp:taxon-name>Tethina seriata</tp:taxon-name><comment>. <xref ref-type="bibr" rid="B64">Vockeroth 1965</xref>: 728 [generic combination, Nearctic catalog]. <xref ref-type="bibr" rid="B41">Mathis and Munari 1996</xref>: 18 [world catalog].</comment></tp:nomenclature-citation><tp:nomenclature-citation><tp:taxon-name>Tethina brasiliensis</tp:taxon-name><comment> Prado and Tavares 1966: 435 [Brazil. Rio de Janeiro: Ilha do Governador (Galeão); HT ♂, FIOC (13358); figs. of ♂ and ♀ terminalia]. <xref ref-type="bibr" rid="B12">Foster 1976b</xref>: 2 [Neotropical catalog]. <xref ref-type="bibr" rid="B1">Artigas et al. 1992</xref>: 127–129 [figs. of puparium]. <xref ref-type="bibr" rid="B41">Mathis and Munari 1996</xref>: 15 [world catalog]. <xref ref-type="bibr" rid="B13">Foster and Mathis 1998</xref>: 620 [synonymy].</comment></tp:nomenclature-citation></tp:nomenclature-citation-list></tp:nomenclature><tp:treatment-sec sec-type="Diagnosis"><title>Diagnosis.</title><p> This species is distinguished from congeners by the following combination of characters: Body length 1.70–3.10 mm; body with gray microtomentum; setae generally black. <italic>Head</italic> (<xref ref-type="fig" rid="F7">Fig. 18</xref>): Gena short, less than 0.5 eye height. <italic>Thorax:</italic> 4 somewhat irregular rows of acrostichal setulae; apex of scutellum with yellowish to reddish spot (sometimes variable in size but always obvious); femora yellow; hindfemora of male similar to or only slightly more swollen than fore- and midfemora; tibiae and basal 4 tarsomeres yellow, apical tarsomere brown. <italic>Abdomen:</italic> Male terminalia (<xref ref-type="fig" rid="F7">Figs 19–20</xref>): surstylus articulated with and broadly attached to epandrium, broadly spatulate in posterior view, length less than twice width, median margin bearing dense patch of robust setulae along entire length, apex broadly rounded; surstylus in lateral view broadly developed, lateral margin only slightly narrowed posteriorly, apex broadly rounded, lateral surface mostly bare, basal portion only slightly produced anteriorly, bearing moderately dense patch of setulae; aedeagus narrow, ribbonlike.</p><fig id="F7" position="float" orientation="portrait"><label>Figures 18–20.</label><caption><p> <italic><tp:taxon-name>Tethina xanthopoda</tp:taxon-name></italic> <bold>18</bold> head, lateral view <bold>19</bold> epandrium, cerci and surstylus, posterior view <bold>20</bold> same, lateral view.</p></caption><graphic xmlns:xlink="http://www.w3.org/1999/xlink" xlink:href="ZooKeys-162-059-g007.jpg" position="float" orientation="portrait" xlink:type="simple"/></fig><!--PageBreak--></tp:treatment-sec><tp:treatment-sec sec-type="Specimens examined from Brazil"><title>Specimens examined from Brazil.</title><p> <italic>RIO DE JANEIRO.</italic> Ilha do Governador (<named-content xmlns:xlink="http://www.w3.org/1999/xlink" content-type="dwc:verbatimCoordinates" xlink:type="simple">22°47.8'S, 43°14.7'W</named-content>), Nov 1963, H. Souza Lopes (1♂; MZUSP).</p><p><italic>SANTA CATARINA.</italic> Barra Velha (<named-content xmlns:xlink="http://www.w3.org/1999/xlink" content-type="dwc:verbatimCoordinates" xlink:type="simple">26°38'S, 48°40.9'W</named-content>; beach), 29 Apr 2010, D. and W. N. Mathis (12♂; DZUP, USNM).</p><p><italic>SÃO PAULO.</italic> Ubatuba, Praia do Estaleiro (<named-content xmlns:xlink="http://www.w3.org/1999/xlink" content-type="dwc:verbatimCoordinates" xlink:type="simple">23°20.5'S, 44°53'W</named-content>; beach), 30 Mar 2010, D. and W. N. Mathis (3♂; USNM).</p></tp:treatment-sec><tp:treatment-sec sec-type="Distribution"><title>Distribution.</title><p> <italic>Nearctic</italic>: Bermuda, Canada (Alberta), United States (Florida). <italic>Neotropical</italic>:Bahamas, Belize, Brazil (Bahia, Rio de Janeiro, Rio Grande do Norte, Santa Catarina, São Paulo), Guyana, Mexico (Quintana Roo, Yucatan), Panama, Trinidad and Tobago, Turks and Caicos, West Indies (Antigua, Barbados, Barbuda, Cuba, Curaçao, Dominica, Dominican Republic, Grand Cayman, Grenada, Jamaica, St. Lucia, St. Vincent).</p></tp:treatment-sec><tp:treatment-sec sec-type="Remarks"><title>Remarks.</title><p> This widespread species can easily be distinguished from <italic><tp:taxon-name>Tethina cohiba</tp:taxon-name></italic> (often collected at the same locality) in having an obvious reddish yellow spot on the apex of the scutellum. Some specimens must be examined with the scutellum oriented to be directly viewed from behind and with good lighting. In most specimens, however, the spot is immediately obvious. Additional external characters include the mostly yellow femora, which are moderately swollen, as in <italic><tp:taxon-name>Tethina cohiba</tp:taxon-name></italic>.</p></tp:treatment-sec></tp:taxon-treatment></tp:taxon-treatment></tp:taxon-treatment><ref-list><ref id="B27"><mixed-citation xmlns:xlink="http://www.w3.org/1999/xlink" xlink:type="simple"><person-group><name name-style="western"><surname>Jones</surname><given-names>BJ</given-names></name></person-group> (<year>1906</year>)<article-title> Catalogue of the Ephydridae, with bibliography and description of new species.</article-title><source>University of California Publications in Entomology </source><volume>1</volume> (<issue>2</issue>): <fpage>153</fpage>-<lpage>198</lpage>.</mixed-citation></ref><ref id="B23"><mixed-citation xmlns:xlink="http://www.w3.org/1999/xlink" xlink:type="simple"><person-group><name name-style="western"><surname>Hendel</surname><given-names>F</given-names></name></person-group> (<year>1916</year>)<source> Beiträge zur Systematik der Acalyptraten Musciden (Dipt.). Entomologische Mitteilungen 5(9/12): 294–299.</source></mixed-citation></ref><ref id="B68"><mixed-citation xmlns:xlink="http://www.w3.org/1999/xlink" xlink:type="simple"><person-group><name name-style="western"><surname>Wirth</surname><given-names>WW</given-names></name></person-group> (<year>1951</year>)<article-title> A revision of the dipterous family Canaceidae. Occasional Papers of Bernice P.</article-title><source>Bishop Museum </source><volume>20</volume> (<issue>14</issue>): <fpage>245</fpage>-<lpage>275</lpage>.</mixed-citation></ref><ref id="B9"><mixed-citation xmlns:xlink="http://www.w3.org/1999/xlink" xlink:type="simple"><person-group><name name-style="western"><surname>Enderlein</surname><given-names>G</given-names></name></person-group> (<year>1935</year>)<article-title> Dipterologica, III.</article-title><source>Sitzungsberichte der Gesellschaft Naturforschender Freunde zu Berlin </source><volume>1935</volume>: <fpage>235</fpage>-<lpage>250</lpage>.</mixed-citation></ref><ref id="B35"><mixed-citation xmlns:xlink="http://www.w3.org/1999/xlink" xlink:type="simple"><person-group><name name-style="western"><surname>Mathis</surname><given-names>WN</given-names></name></person-group> (<year>1982</year>)<article-title> Studies of Canacidae (Diptera), I: Suprageneric revision of the family, with revisions of new Tribe Dynomiellini and new genus <italic>Isocanace.</italic></article-title><source>Smithsonian Contributions to Zoology </source><volume>347</volume>: <fpage>1</fpage>-<lpage>29</lpage>.</mixed-citation></ref><ref id="B2"><mixed-citation xmlns:xlink="http://www.w3.org/1999/xlink" xlink:type="simple"><person-group><name name-style="western"><surname>Buck</surname><given-names>M</given-names></name></person-group> (<year>2006</year>)<article-title> A new family and genus of acalypterate flies from the Neotropical Region, with a phylogenetic analysis of Carnoidea family relationships (Diptera, Schizophora).</article-title><source>Systematic Entomology </source><volume>31</volume>: <fpage>377</fpage>-<lpage>404</lpage>. <ext-link ext-link-type="uri" xlink:href="http://dx.doi.org/10.1111/j.1365-3113.2006.00328.x" xlink:type="simple">doi: 10.1111/j.1365-3113.2006.00328.x</ext-link></mixed-citation></ref><ref id="B55"><mixed-citation xmlns:xlink="http://www.w3.org/1999/xlink" xlink:type="simple"><person-group><name name-style="western"><surname>Munari</surname><given-names>L</given-names></name><name name-style="western"><surname>Mathis</surname><given-names>W</given-names></name></person-group> (<year>2010</year>)<article-title> World catalog of the family Canacidae (including Tethinidae) (Diptera), with keys to the supraspecific taxa.</article-title><source>Zootaxa </source><volume>2471</volume>: <fpage>1</fpage>-<lpage>84</lpage>.</mixed-citation></ref><ref id="B12"><mixed-citation xmlns:xlink="http://www.w3.org/1999/xlink" xlink:type="simple"><person-group><name name-style="western"><surname>Foster</surname><given-names>GA</given-names></name></person-group> (<year>1976b</year>)<source> [Fascicle] 74. Family Tethinidae. In Papavero N (Ed) A catalogue of the Diptera of the Americas south of the United States. Museu de Zoologia, Universidade de Sao Paulo, Sao Paulo, 1–4</source></mixed-citation></ref><ref id="B41"><mixed-citation xmlns:xlink="http://www.w3.org/1999/xlink" xlink:type="simple"><person-group><name name-style="western"><surname>Mathis</surname><given-names>WN</given-names></name><name name-style="western"><surname>Munari</surname><given-names>L</given-names></name></person-group> (<year>1996</year>)<article-title> World catalog of the family Tethinidae (Diptera).</article-title><source>Smithsonian Contributions to Zoology </source><volume>584</volume>: <fpage>1</fpage>-<lpage>27</lpage>. <ext-link ext-link-type="uri" xlink:href="http://dx.doi.org/10.5479/si.00810282.584" xlink:type="simple">doi: 10.5479/si.00810282.584</ext-link></mixed-citation></ref><ref id="B44"><mixed-citation xmlns:xlink="http://www.w3.org/1999/xlink" xlink:type="simple"><person-group><name name-style="western"><surname>McAlpine</surname><given-names>DK</given-names></name></person-group> (<year>2007</year>)<article-title> The surge flies (Diptera, Canacidae, Zaleinae) of Australasia and notes on tethinids-canacid morphology and relationships.</article-title><source>Records of the Australian Museum </source><volume>57</volume>: <fpage>27</fpage>-<lpage>64</lpage>. <ext-link ext-link-type="uri" xlink:href="http://dx.doi.org/10.3853/j.0067-1975.59.2007.1468" xlink:type="simple">doi: 10.3853/j.0067-1975.59.2007.1468</ext-link></mixed-citation></ref><ref id="B46"><mixed-citation xmlns:xlink="http://www.w3.org/1999/xlink" xlink:type="simple"><person-group><name name-style="western"><surname>McAlpine</surname><given-names>JF</given-names></name></person-group> (<year>1989</year>)<article-title> 116. Phylogeny and classification of the Muscomorpha.</article-title> In: <person-group><name name-style="western"><surname>McAlpine</surname><given-names>JF</given-names></name><name name-style="western"><surname>Wood</surname><given-names>DM</given-names></name></person-group> (<role>Eds</role>). <issue-title>Manual of Nearctic Diptera.</issue-title><source>Ottawa: Research Branch Agriculture Canada, Monograph 32, Vol. 3</source>: <fpage>1397</fpage>-<lpage>1518</lpage>.</mixed-citation></ref><ref id="B26"><mixed-citation xmlns:xlink="http://www.w3.org/1999/xlink" xlink:type="simple"><person-group><name name-style="western"><surname>Hennig</surname><given-names>W</given-names></name></person-group> (<year>1958</year>)<source> Die Familien der Diptera Schizophora und ihre phylogenetischen Verwandtschaftsbeziehungen. Beiträge zur Entomologie 8(5/6): 505–688.</source></mixed-citation></ref><ref id="B18"><mixed-citation xmlns:xlink="http://www.w3.org/1999/xlink" xlink:type="simple"><person-group><name name-style="western"><surname>Griffiths</surname><given-names>GCD</given-names></name></person-group> (<year>1972</year>)<source> The phylogenetic classification of Diptera Cyclorrhapha with specific reference to the structure of the male postabdomen. In Schimitschek E (Ed) Series Entomologica, Vol. 8, 340 pp.</source></mixed-citation></ref><ref id="B43"><mixed-citation xmlns:xlink="http://www.w3.org/1999/xlink" xlink:type="simple"><person-group><name name-style="western"><surname>McAlpine</surname><given-names>DK</given-names></name></person-group> (<year>1982</year>)<article-title> A new genus of Australian littoral flies (Diptera: ? Canacidae).</article-title><source>Memoirs of the Entomological Society of Washington </source><volume>10</volume>: <fpage>108</fpage>-<lpage>117</lpage>.</mixed-citation></ref><ref id="B15"><mixed-citation xmlns:xlink="http://www.w3.org/1999/xlink" xlink:type="simple"><person-group><name name-style="western"><surname>Freidberg</surname><given-names>A</given-names></name></person-group> (<year>1995</year>)<article-title> A study of Zaleinae, a taxon transitional between Canacidae and Tethinidae (Diptera), with the description of a new genus and species.</article-title><source>Entomologica Scandinavica </source><volume>26</volume>: <fpage>447</fpage>-<lpage>457</lpage>. <ext-link ext-link-type="uri" xlink:href="http://dx.doi.org/10.1163/187631295X00107" xlink:type="simple">doi: 10.1163/187631295X00107</ext-link></mixed-citation></ref><ref id="B22"><mixed-citation xmlns:xlink="http://www.w3.org/1999/xlink" xlink:type="simple"><person-group><name name-style="western"><surname>Hendel</surname><given-names>F</given-names></name></person-group> (<year>1913</year>)<article-title> H. Sauter’s Formosa-Ausbeute: Acalyptrate Musciden (Dipt.), II.</article-title><source>Supplementa Entomologica </source><volume>2</volume>: <fpage>77</fpage>-<lpage>112</lpage>.</mixed-citation></ref><ref id="B8"><mixed-citation xmlns:xlink="http://www.w3.org/1999/xlink" xlink:type="simple"><person-group><name name-style="western"><surname>Enderlein</surname><given-names>G</given-names></name></person-group> (<year>1914</year>)<source> 16. Ordn. Diptera, Fliegen (Zweiflügler). In Brohmer P (Ed) Fauna von Deutschland. Verlag von Quelle and Meyer, Leipzig, 272–334.</source></mixed-citation></ref><ref id="B33"><mixed-citation xmlns:xlink="http://www.w3.org/1999/xlink" xlink:type="simple"><person-group><name name-style="western"><surname>Malloch</surname><given-names>JR</given-names></name></person-group> (<year>1933</year>)<article-title> Some acalyptrate Diptera from the Marquesas Islands.</article-title><source>BP Bishop Museum Bulletin </source><volume>114</volume>: <fpage>3</fpage>-<lpage>31</lpage>.</mixed-citation></ref><ref id="B38"><mixed-citation xmlns:xlink="http://www.w3.org/1999/xlink" xlink:type="simple"><person-group><name name-style="western"><surname>Mathis</surname><given-names>WN</given-names></name></person-group> (<year>1992</year>)<source> World catalog of the beach-fly family Canacidae (Diptera). Smithsonian Contributions to Zoology 536: iv+18.</source></mixed-citation></ref><ref id="B69"><mixed-citation xmlns:xlink="http://www.w3.org/1999/xlink" xlink:type="simple"><person-group><name name-style="western"><surname>Wirth</surname><given-names>WW</given-names></name></person-group> (<year>1965</year>)<source> Family Canaceidae. In: Stone A et al. (Eds) A catalog of the Diptera of America north of Mexico. United States Department of Agriculture, Washington, DC, Agricultural Research Service, Agriculture Handbook 276, 733–734.</source></mixed-citation></ref><ref id="B37"><mixed-citation xmlns:xlink="http://www.w3.org/1999/xlink" xlink:type="simple"><person-group><name name-style="western"><surname>Mathis</surname><given-names>WN</given-names></name></person-group> (<year>1989</year>)<article-title> A review of the beach flies of the Caribbean and Gulf of Mexico (Diptera: Canacidae).</article-title><source>Proceedings of the Biological Society of Washington </source><volume>102</volume> (<issue>3</issue>): <fpage>590</fpage>-<lpage>608</lpage>.</mixed-citation></ref><ref id="B42"><mixed-citation xmlns:xlink="http://www.w3.org/1999/xlink" xlink:type="simple"><person-group><name name-style="western"><surname>Mathis</surname><given-names>WN</given-names></name><name name-style="western"><surname>Wirth</surname><given-names>WW</given-names></name></person-group> (<year>1978</year>)<article-title> A new genus near <italic>Canaceoides</italic> Cresson, three new species and notes on their classification (Diptera: Canacidae).</article-title><source>Proceedings of the Entomological Society of Washington </source><volume>80</volume> (<issue>4</issue>): <fpage>524</fpage>-<lpage>537</lpage>.</mixed-citation></ref><ref id="B36"><mixed-citation xmlns:xlink="http://www.w3.org/1999/xlink" xlink:type="simple"><person-group><name name-style="western"><surname>Mathis</surname><given-names>WN</given-names></name></person-group> (<year>1988</year>)<article-title> First record of the genus <italic>Procanace</italic> Hendel from North America, with the description of a new species (Diptera: Canacidae).</article-title><source>Proceedings of the Entomological Society of Washington </source><volume>90</volume> (<issue>3</issue>): <fpage>329</fpage>-<lpage>333</lpage>.</mixed-citation></ref><ref id="B28"><mixed-citation xmlns:xlink="http://www.w3.org/1999/xlink" xlink:type="simple"><person-group><name name-style="western"><surname>Karl</surname><given-names>O</given-names></name></person-group> (<year>1930</year>)<article-title> XI. e<sub>2</sub>. Thalassobionte und thalassophile Diptera Brachycera.</article-title><source>Die Tierwelt der Nord- und Ostsee </source><volume>19</volume> (<issue>2</issue>): <fpage>33</fpage>-<lpage>84</lpage>.</mixed-citation></ref><ref id="B57"><mixed-citation xmlns:xlink="http://www.w3.org/1999/xlink" xlink:type="simple"><person-group><name name-style="western"><surname>Munari</surname><given-names>L</given-names></name><name name-style="western"><surname>Vanin</surname><given-names>S</given-names></name></person-group> (<year>2007</year>)<article-title> Studi sui Tethinidae d’Italia, con particolare riguardo alle specie delle spiagge a sabbia fine dell’Alto Adriatico (Diptera, Brachycera).</article-title><source>Società Veneziana di Scienze Naturali - Lavori </source><volume>32</volume>: <fpage>55</fpage>-<lpage>75</lpage>.</mixed-citation></ref><ref id="B10"><mixed-citation xmlns:xlink="http://www.w3.org/1999/xlink" xlink:type="simple"><person-group><name name-style="western"><surname>Ferrar</surname><given-names>P</given-names></name></person-group> (<year>1987</year>)<article-title> A guide to the breeding habits and immature stages of Diptera Cyclorrhapha.</article-title><source>Entomonograph </source><volume>8</volume>: <fpage>1</fpage>-<lpage>907</lpage>.</mixed-citation></ref><ref id="B17"><mixed-citation xmlns:xlink="http://www.w3.org/1999/xlink" xlink:type="simple"><person-group><name name-style="western"><surname>Gorczytza</surname><given-names>H</given-names></name></person-group> (<year>1988</year>)<source> Die Tethiniden der Nordseeinseln Mellum und Memmert (Diptera: Tethinidae). Drosera 1988(1/2): 303–310.</source></mixed-citation></ref><ref id="B25"><mixed-citation xmlns:xlink="http://www.w3.org/1999/xlink" xlink:type="simple"><person-group><name name-style="western"><surname>Hendel</surname><given-names>F</given-names></name></person-group> (<year>1934</year>)<article-title> Revision der Tethiniden (Dipt. Muscid. acal.).</article-title><source>Tijdschrift voor Entomologie </source><volume>1934</volume>: <fpage>37</fpage>-<lpage>54</lpage>.</mixed-citation></ref><ref id="B34"><mixed-citation xmlns:xlink="http://www.w3.org/1999/xlink" xlink:type="simple"><person-group><name name-style="western"><surname>Malloch</surname><given-names>JR</given-names></name></person-group> (<year>1935</year>)<article-title> Notes on and descriptions of new species of Australian Diptera.</article-title><source>Australian Zoologist </source><volume>8</volume> (<issue>2</issue>): <fpage>87</fpage>-<lpage>95</lpage>.</mixed-citation></ref><ref id="B72"><mixed-citation xmlns:xlink="http://www.w3.org/1999/xlink" xlink:type="simple"><person-group><name name-style="western"><surname>Woodley</surname><given-names>NE</given-names></name><name name-style="western"><surname>Hilburn</surname><given-names>DJ</given-names></name></person-group> (<year>1994</year>)<article-title> The Diptera of Bermuda.</article-title><source>Contributions of the American Entomological Institute </source><volume>28</volume> (<issue>2</issue>): <fpage>1</fpage>-<lpage>64</lpage>.</mixed-citation></ref><ref id="B21"><mixed-citation xmlns:xlink="http://www.w3.org/1999/xlink" xlink:type="simple"><person-group><name name-style="western"><surname>Hardy</surname><given-names>DE</given-names></name><name name-style="western"><surname>Delfinado</surname><given-names>M</given-names></name></person-group> (<year>1980</year>)<source> Tethinidae. In: Hardy DE, Delfinado MD (Eds) Insects of Hawaii, 13, Diptera: Cyclorrhapha III. University Press of Hawaii, Honolulu: 369–379.</source></mixed-citation></ref><ref id="B49"><mixed-citation xmlns:xlink="http://www.w3.org/1999/xlink" xlink:type="simple"><person-group><name name-style="western"><surname>Munari</surname><given-names>L</given-names></name></person-group> (<year>1988</year>)<article-title> Contributo alla conoscenza dei Tethinidae afrotropicali. III. I Tethinidae dell’arcipelago delle Seychelles. (Diptera, Cyclorrhapha).</article-title><source>Società Veneziana di Scienze Naturali - Lavori </source><volume>13</volume>: <fpage>41</fpage>-<lpage>53</lpage>.</mixed-citation></ref><ref id="B60"><mixed-citation xmlns:xlink="http://www.w3.org/1999/xlink" xlink:type="simple"><person-group><name name-style="western"><surname>Sasakawa</surname><given-names>M</given-names></name></person-group> (<year>1974</year>)<article-title> Oriental Tethinidae (Diptera).</article-title><source>Akitu </source><volume>1</volume>: <fpage>1</fpage>-<lpage>6</lpage>.</mixed-citation></ref><ref id="B61"><mixed-citation xmlns:xlink="http://www.w3.org/1999/xlink" xlink:type="simple"><person-group><name name-style="western"><surname>Steyskal</surname><given-names>GC</given-names></name><name name-style="western"><surname>Sasakawa</surname><given-names>M</given-names></name></person-group> (<year>1977</year>)<article-title> Family Tethinidae.</article-title> In: <person-group><name name-style="western"><surname>Delfinado</surname><given-names>MD</given-names></name><name name-style="western"><surname>Hardy</surname><given-names>DE</given-names></name></person-group> (<role>Eds</role>). <issue-title>A Catalog of the Diptera of the Oriental Region.</issue-title><source>Vol. III. Suborder Cyclorrhapha (excluding Division Aschiza), University Press of Hawaii, Honolulu</source>: <fpage>394</fpage>-<lpage>395</lpage>.</mixed-citation></ref><ref id="B13"><mixed-citation xmlns:xlink="http://www.w3.org/1999/xlink" xlink:type="simple"><person-group><name name-style="western"><surname>Foster</surname><given-names>GA</given-names></name><name name-style="western"><surname>Mathis</surname><given-names>WN</given-names></name></person-group> (<year>1998</year>)<article-title> A revision of the family Tethinidae (Diptera) from the Caribbean, Gulf of Mexico, and Bermuda.</article-title><source>Proceedings of the Entomological Society of Washington </source><volume>100</volume> (<issue>4</issue>): <fpage>601</fpage>-<lpage>632</lpage>.</mixed-citation></ref><ref id="B54"><mixed-citation xmlns:xlink="http://www.w3.org/1999/xlink" xlink:type="simple"><person-group><name name-style="western"><surname>Munari</surname><given-names>L</given-names></name><name name-style="western"><surname>Evenhuis</surname><given-names>NL</given-names></name></person-group> (<year>2000</year>)<article-title> Distributional Notes and New Synonymies in Tethinidae (Diptera).</article-title><source>Studia dipterologica </source><volume>7</volume> (<issue>1</issue>): <fpage>145</fpage>-<lpage>148</lpage>.</mixed-citation></ref><ref id="B51"><mixed-citation xmlns:xlink="http://www.w3.org/1999/xlink" xlink:type="simple"><person-group><name name-style="western"><surname>Munari</surname><given-names>L</given-names></name></person-group> (<year>1994</year>)<article-title> Contribution to the Knowledge of Afrotropical Tethinidae. VII. New Species and Records, with a Check-list of Afrotropical Species (Diptera, Acalyptratae).</article-title><source>Società Veneziana di Scienze Naturali - Lavori </source><volume>19</volume>: <fpage>15</fpage>-<lpage>28</lpage>.</mixed-citation></ref><ref id="B6"><mixed-citation xmlns:xlink="http://www.w3.org/1999/xlink" xlink:type="simple"><person-group><name name-style="western"><surname>Curtis</surname><given-names>J</given-names></name></person-group> (<year>1837</year>)<source> A guide to an arrangement of British insects; being a catalogue of all the named species hitherto discovered in Great Britain and Ireland, London, vi+294 pp.</source></mixed-citation></ref><ref id="B20"><mixed-citation xmlns:xlink="http://www.w3.org/1999/xlink" xlink:type="simple"><person-group><name name-style="western"><surname>Haliday</surname><given-names>AH</given-names></name></person-group> (<year>1838</year>)<article-title> New British insects indicated in Mr. Curtis’s Guide [part].</article-title><source>Annals and Magazine of Natural History </source><volume>2</volume>: <fpage>183</fpage>-<lpage>190</lpage>. <ext-link ext-link-type="uri" xlink:href="http://dx.doi.org/10.1080/00222933809512369" xlink:type="simple">doi: 10.1080/00222933809512369</ext-link></mixed-citation></ref><ref id="B62"><mixed-citation xmlns:xlink="http://www.w3.org/1999/xlink" xlink:type="simple"><person-group><name name-style="western"><surname>Sturtevant</surname><given-names>AH</given-names></name></person-group> (<year>1923</year>)<article-title> New species and notes on synonymy and distribution of Muscidae Acalypteratae (Diptera).</article-title><source>American Museum Novitates </source><volume>76</volume>: <fpage>1</fpage>-<lpage>12</lpage>.</mixed-citation></ref><ref id="B63"><mixed-citation xmlns:xlink="http://www.w3.org/1999/xlink" xlink:type="simple"><person-group><name name-style="western"><surname>Thompson</surname><given-names>FC</given-names></name><name name-style="western"><surname>Mathis</surname><given-names>WN</given-names></name></person-group> (<year>1981</year>)<article-title> Haliday‘s generic names of Diptera first published in Curtis‘ A Guide to...British Insects (1837).</article-title><source>Journal of the Washington Academy of Sciences </source><volume>70</volume> (<issue>2</issue>): <fpage>80</fpage>-<lpage>89</lpage>.</mixed-citation></ref><ref id="B59"><mixed-citation xmlns:xlink="http://www.w3.org/1999/xlink" xlink:type="simple"><person-group><name name-style="western"><surname>Sabrosky</surname><given-names>CW</given-names></name></person-group> (<year>1999</year>)<source> Family-group names in Diptera. An annotated catalog. Myia, Vol. 10, Backhuys Publishers, Leiden, 576 pp. </source>[including a bibliography by Thompson FC, Evenhuis NL, Sabrosky CW]</mixed-citation></ref><ref id="B29"><mixed-citation xmlns:xlink="http://www.w3.org/1999/xlink" xlink:type="simple"><person-group><name name-style="western"><surname>Loew</surname><given-names>H</given-names></name></person-group> (<year>1862</year>)<article-title> Ueber einige bei Varna gefangene Dipteren.</article-title><source>Wiener Entomologische Zeitung </source><volume>6</volume> (<issue>6</issue>): <fpage>161</fpage>-<lpage>175</lpage>.</mixed-citation></ref><ref id="B30"><mixed-citation xmlns:xlink="http://www.w3.org/1999/xlink" xlink:type="simple"><person-group><name name-style="western"><surname>Loew</surname><given-names>H</given-names></name></person-group> (<year>1865</year>)<article-title> Ueber die europäischen Arten der Gattung <italic>Rhicnoëssa.</italic></article-title><source>Berliner Entomologische Zeitschrift </source><volume>9</volume>: <fpage>34</fpage>-<lpage>39</lpage>.</mixed-citation></ref><ref id="B67"><mixed-citation xmlns:xlink="http://www.w3.org/1999/xlink" xlink:type="simple"><person-group><name name-style="western"><surname>Williston</surname><given-names>SW</given-names></name></person-group> (<year>1908</year>)<source> Manual of North American Diptera.</source><publisher-name>Third ed., New Haven</publisher-name>, <publisher-loc>Connecticut</publisher-loc>, <lpage>405</lpage> pp.</mixed-citation></ref><ref id="B4"><mixed-citation xmlns:xlink="http://www.w3.org/1999/xlink" xlink:type="simple"><person-group><name name-style="western"><surname>Collin</surname><given-names>JE</given-names></name></person-group> (<year>1911</year>)<article-title> Additions and corrections to the British list of Muscidae Acalyptratae [part].</article-title><source>Entomologist’s Monthly Magazine </source><volume>46</volume>: <fpage>229</fpage>-<lpage>234</lpage>.</mixed-citation></ref><ref id="B32"><mixed-citation xmlns:xlink="http://www.w3.org/1999/xlink" xlink:type="simple"><person-group><name name-style="western"><surname>Malloch</surname><given-names>JR</given-names></name></person-group> (<year>1913</year>)<article-title> A synopsis of the genera of Agromyzidae, with descriptions of new genera and species.</article-title><source>Proceedings of the US National Museum </source><volume>46</volume>: <fpage>127</fpage>-<lpage>154</lpage>.</mixed-citation></ref><ref id="B24"><mixed-citation xmlns:xlink="http://www.w3.org/1999/xlink" xlink:type="simple"><person-group><name name-style="western"><surname>Hendel</surname><given-names>F</given-names></name></person-group> (<year>1917</year>)<article-title> Beiträge zur Kenntnis der acalyptraten Musciden.</article-title><source>Deutsche Entomologische Zeitschrift </source><volume>1917</volume> (<issue>1</issue>): <fpage>33</fpage>-<lpage>47</lpage>.</mixed-citation></ref><ref id="B50"><mixed-citation xmlns:xlink="http://www.w3.org/1999/xlink" xlink:type="simple"><person-group><name name-style="western"><surname>Munari</surname><given-names>L</given-names></name></person-group> (<year>1990</year>)<article-title> Contributo alla conoscenza dei Tethinidae afrotropicali. IV. Tethinidae raccolti ad Aldabra dalla “Aldabra Atoll Royal Society Expedition (1967–68)” e nel Sud Africa da R.E. Turner e B. &amp; P. Stuckenberg, con descrizione di due nuove specie (Diptera, Acalyptratae).</article-title><source>Società Veneziana di Scienze Naturali - Lavori </source><volume>15</volume>: <fpage>51</fpage>-<lpage>68</lpage>.</mixed-citation></ref><ref id="B48"><mixed-citation xmlns:xlink="http://www.w3.org/1999/xlink" xlink:type="simple"><person-group><name name-style="western"><surname>Melander</surname><given-names>AL</given-names></name></person-group> (<year>1952</year>)<article-title> The North American species of Tethinidae (Diptera).</article-title><source>Journal of the New York Entomological Society </source><volume>59</volume>: <fpage>187</fpage>-<lpage>212</lpage>.</mixed-citation></ref><ref id="B64"><mixed-citation xmlns:xlink="http://www.w3.org/1999/xlink" xlink:type="simple"><person-group><name name-style="western"><surname>Vockeroth</surname><given-names>JR</given-names></name></person-group> (<year>1965</year>)<source> Family Tethinidae. In: Stone A et al. (Eds) A catalog of the Diptera of America north of Mexico. USDA Agricultural Handbook 276, Washington, DC, 726–728.</source></mixed-citation></ref><ref id="B11"><mixed-citation xmlns:xlink="http://www.w3.org/1999/xlink" xlink:type="simple"><person-group><name name-style="western"><surname>Foster</surname><given-names>GA</given-names></name></person-group> (<year>1976a</year>)<article-title> Notes on the Phylogeny of the Nearctic Tethinidae and a Review of the Genus <italic>Neopelomyia</italic> Hendel, and the <italic>Tethina milichioides</italic> Group (Diptera).</article-title><source>Proceedings of the Entomological Society of Washington </source><volume>78</volume> (<issue>3</issue>): <fpage>336</fpage>-<lpage>352</lpage>.</mixed-citation></ref><ref id="B52"><mixed-citation xmlns:xlink="http://www.w3.org/1999/xlink" xlink:type="simple"><person-group><name name-style="western"><surname>Munari</surname><given-names>L</given-names></name></person-group> (<year>2002</year>)<article-title> Beach flies (Diptera: Tethinidae) of the Palaearctic Region: An annotated checklist, including world distribution.</article-title><source>Società Veneziana di Scienze Naturali - Lavori </source><volume>27</volume>: <fpage>17</fpage>-<lpage>25</lpage>.</mixed-citation></ref><ref id="B58"><mixed-citation xmlns:xlink="http://www.w3.org/1999/xlink" xlink:type="simple"><person-group><name name-style="western"><surname>Prado AP</surname><given-names>do</given-names></name><name name-style="western"><surname>Tavares</surname><given-names>O</given-names></name></person-group> (<year>1966</year>)<article-title> Sôbre duas espécies novas do gênero “<italic>Tethina</italic>” Haliday, 1838 (Diptera, Tethinidae).</article-title><source>Revista Brasileira de Biologia </source><volume>26</volume> (<issue>4</issue>): <fpage>429</fpage>-<lpage>439</lpage>.</mixed-citation></ref><ref id="B66"><mixed-citation xmlns:xlink="http://www.w3.org/1999/xlink" xlink:type="simple"><person-group><name name-style="western"><surname>Williston</surname><given-names>SW</given-names></name></person-group> (<year>1896</year>)<article-title> XI. On the Diptera of St. Vincent (West Indies).</article-title><source>Transactions of the Entomological Society of London </source><volume>3</volume>: <fpage>253</fpage>-<lpage>446</lpage>.</mixed-citation></ref><ref id="B7"><mixed-citation xmlns:xlink="http://www.w3.org/1999/xlink" xlink:type="simple"><person-group><name name-style="western"><surname>Czerny</surname><given-names>L</given-names></name></person-group> (<year>1902</year>)<article-title> Bemerkungen zu den Arten der Gattungen <italic>Anthomyza</italic> Fll. und <italic>Ischnomyia</italic> Lw.</article-title><source>Wiener Entomologische Zeitung </source><volume>21</volume> (<issue>10</issue>): <fpage>249</fpage>-<lpage>256</lpage>.</mixed-citation></ref><ref id="B47"><mixed-citation xmlns:xlink="http://www.w3.org/1999/xlink" xlink:type="simple"><person-group><name name-style="western"><surname>Melander</surname><given-names>AL</given-names></name></person-group> (<year>1913</year>)<article-title> A synopsis of the dipterous groups Agromyzinae, Milichinae, Ochthiphilinae and Geomyzinae.</article-title><source>Journal of the New York Entomological Society </source><volume>21</volume> (<issue>4</issue>): <fpage>283</fpage>-<lpage>300</lpage>.</mixed-citation></ref><ref id="B40"><mixed-citation xmlns:xlink="http://www.w3.org/1999/xlink" xlink:type="simple"><person-group><name name-style="western"><surname>Mathis</surname><given-names>WN</given-names></name><name name-style="western"><surname>Foster</surname><given-names>GA</given-names></name></person-group> (<year>2007</year>)<article-title> Canacidae (Diptera) from the Delmarva States.</article-title><source>Proceedings of the Biological Society of Washington </source><volume>120</volume> (<issue>4</issue>): <fpage>387</fpage>-<lpage>428</lpage>. <ext-link ext-link-type="uri" xlink:href="http://dx.doi.org/10.2988/0006-324X(2007)120[387:CDFTDS]2.0.CO;2" xlink:type="simple">doi: 10.2988/0006-324X(2007)120[387:CDFTDS]2.0.CO;2</ext-link></mixed-citation></ref><ref id="B31"><mixed-citation xmlns:xlink="http://www.w3.org/1999/xlink" xlink:type="simple"><person-group><name name-style="western"><surname>Loew</surname><given-names>H</given-names></name></person-group> (<year>1869</year>)<article-title> Diptera Americae septentrionalis indigena.</article-title><source>Berliner Entomologische Zeitschrift </source><volume>13</volume>: <fpage>1</fpage>-<lpage>52</lpage>.</mixed-citation></ref><ref id="B16"><mixed-citation xmlns:xlink="http://www.w3.org/1999/xlink" xlink:type="simple"><person-group><name name-style="western"><surname>Frey</surname><given-names>R</given-names></name></person-group> (<year>1919</year>)<source> Mitteilungen über südamerikanische Dipteren. Vetenskaps-Societetens Förhandlingar 60A 14(1918): 1–35.</source></mixed-citation></ref><ref id="B14"><mixed-citation xmlns:xlink="http://www.w3.org/1999/xlink" xlink:type="simple"><person-group><name name-style="western"><surname>Foster</surname><given-names>GA</given-names></name><name name-style="western"><surname>Mathis</surname><given-names>WN</given-names></name></person-group> (<year>2008</year>)<article-title> Review of the genus <italic>Tethina</italic> Haliday (Diptera: Canacidae: Tethininae) from western North America.</article-title><source>Proceedings of the Entomological Society of Washington</source><volume>110</volume> (<issue>2</issue>): <fpage>300</fpage>-<lpage>330</lpage>. <ext-link ext-link-type="uri" xlink:href="http://dx.doi.org/10.4289/07-059.1" xlink:type="simple">doi: 10.4289/07-059.1</ext-link></mixed-citation></ref><ref id="B53"><mixed-citation xmlns:xlink="http://www.w3.org/1999/xlink" xlink:type="simple"><person-group><name name-style="western"><surname>Munari</surname><given-names>L</given-names></name><name name-style="western"><surname>Canzoneri</surname><given-names>S</given-names></name></person-group> (<year>1992</year>)<article-title> Polimorfismo postaddominale e variabilità chetocromatica in <italic>Tethina (Tethina) albosetulosa</italic> (Strobl, 1900), con proposta di alcune nuove sinonimie e descrizione di <italic>Tethina (Tethina) inopinata</italic> sp. nov. (Diptera, Tethinidae).</article-title><source>Società Veneziana di Scienze Naturali - Lavori </source><volume>17</volume>: <fpage>25</fpage>-<lpage>40</lpage>.</mixed-citation></ref><ref id="B1"><mixed-citation xmlns:xlink="http://www.w3.org/1999/xlink" xlink:type="simple"><person-group><name name-style="western"><surname>Artigas</surname><given-names>JN</given-names></name><name name-style="western"><surname>Papavero</surname><given-names>N</given-names></name><name name-style="western"><surname>de Souza Amorim</surname><given-names>D</given-names></name></person-group> (<year>1992</year>)<source> On the puparium of <italic>Tethina brasiliensis</italic> Prado and Tavares (Diptera, Tethinidae). Gayana Zoologia 56(3/4): 127–129.</source></mixed-citation></ref></ref-list></tp:taxon-treatment>
